# Supplementary material for: Experimental study and numerical analysis on axial compression of round-ended concrete filled CFRP-aluminum tube columns
Source: PLoS One. 2023 Dec 21;18(12):e0296005. doi: 10.1371/journal.pone.0296005 (PMC10734926; doi:10.1371/journal.pone.0296005)
Supplement: S1 Data — (XLS) [file pone.0296005.s001.xls]

## Sheet: 1
Tested force-displacement curves
Specimen No.	CA131-1		CA121-1		CA115-1		CA100-1
0	0	0	0	0	0	0	0
0.99301	238.208	1.36564	91.3238	2.23608	151.83	1.31388	149.371
0.99301	238.346	1.36564	91.3573	2.23608	151.868	1.31388	149.434
0.99703	238.481	1.36564	91.3848	2.23608	151.9	1.3179	149.511
0.99703	238.607	1.36564	91.4118	2.23608	151.938	1.3179	149.583
0.99703	238.741	1.36564	91.4303	2.2401	151.972	1.3179	149.646
0.99703	238.891	1.36564	91.4539	2.2401	152.016	1.3179	149.72
0.99703	239.024	1.36965	91.4944	2.2401	152.056	1.3179	149.785
0.99703	239.161	1.36965	91.5204	2.2401	152.108	1.3179	149.842
0.99703	239.278	1.36965	91.5454	2.2401	152.149	1.3179	149.906
0.99703	239.397	1.36965	91.5629	2.2401	152.188	1.32192	149.958
1.00105	239.538	1.36965	91.5949	2.24412	152.228	1.32192	150.026
1.00105	239.673	1.36965	91.6284	2.24412	152.258	1.32192	150.1
1.00105	239.81	1.36965	91.6529	2.24412	152.297	1.32192	150.164
1.00105	239.969	1.37367	91.6779	2.24412	152.342	1.32192	150.216
1.00105	240.111	1.37367	91.7104	2.24412	152.396	1.32192	150.276
1.00105	240.232	1.37367	91.7409	2.24412	152.427	1.32192	150.328
1.00105	240.368	1.37367	91.7655	2.24412	152.454	1.32593	150.395
1.00506	240.502	1.37367	91.7925	2.24813	152.502	1.32593	150.465
1.00506	240.637	1.37367	91.8265	2.24813	152.541	1.32593	150.533
1.00506	240.785	1.37367	91.85	2.24813	152.575	1.32593	150.602
1.00506	240.919	1.37769	91.864	2.24813	152.616	1.32593	150.675
1.00506	241.06	1.37769	91.8985	2.24813	152.66	1.32593	150.735
1.00506	241.191	1.37769	91.9305	2.24813	152.693	1.32593	150.801
1.00506	241.314	1.37769	91.948	2.25215	152.715	1.32995	150.869
1.00908	241.446	1.37769	91.983	2.25215	152.755	1.32995	150.935
1.00908	241.592	1.37769	92.006	2.25215	152.788	1.32995	150.992
1.00908	241.718	1.37769	92.0295	2.25215	152.831	1.32995	151.06
1.00908	241.849	1.37769	92.0565	2.25215	152.865	1.32995	151.117
1.00908	241.982	1.38171	92.0795	2.25215	152.907	1.32995	151.181
1.00908	242.11	1.38171	92.1081	2.25215	152.933	1.32995	151.251
1.00908	242.244	1.38171	92.1306	2.25617	152.966	1.32995	151.312
1.0131	242.378	1.38171	92.1616	2.25617	153.015	1.32995	151.369
1.0131	242.507	1.38171	92.2036	2.25617	153.051	1.33397	151.439
1.0131	242.64	1.38171	92.2156	2.25617	153.088	1.33397	151.502
1.0131	242.766	1.38171	92.2306	2.25617	153.114	1.33397	151.583
1.0131	242.918	1.38572	92.2701	2.25617	153.139	1.33397	151.654
1.0131	243.053	1.38572	92.2961	2.25617	153.175	1.33397	151.714
1.0131	243.182	1.38572	92.3131	2.25617	153.215	1.33397	151.778
1.01712	243.317	1.38572	92.3106	2.26019	153.241	1.33397	151.847
1.01712	243.453	1.38572	92.3056	2.26019	153.27	1.33799	151.919
1.01712	243.59	1.38572	92.3226	2.26019	153.313	1.33799	151.985
1.01712	243.723	1.38572	92.3306	2.26019	153.358	1.33799	152.04
1.01712	243.859	1.38974	92.3396	2.26019	153.396	1.33799	152.108
1.01712	243.98	1.38974	92.3666	2.26019	153.431	1.33799	152.168
1.01712	244.116	1.38974	92.3871	2.26019	153.466	1.33799	152.236
1.01712	244.254	1.38974	92.4021	2.2642	153.494	1.33799	152.303
1.01712	244.391	1.38974	92.4241	2.2642	153.54	1.33799	152.357
1.01712	244.524	1.38974	92.4402	2.2642	153.565	1.342	152.429
1.02113	244.642	1.39376	92.4582	2.2642	153.608	1.342	152.497
1.02113	244.78	1.39376	92.4807	2.2642	153.638	1.342	152.568
1.02113	244.946	1.39376	92.4797	2.2642	153.676	1.342	152.63
1.02113	245.089	1.39376	92.4792	2.2642	153.701	1.342	152.698
1.02113	245.206	1.39376	92.4977	2.2642	153.741	1.342	152.767
1.02113	245.33	1.39376	92.5042	2.26822	153.778	1.342	152.835
1.02113	245.465	1.39376	92.5087	2.26822	153.811	1.34602	152.894
1.02515	245.61	1.39778	92.5407	2.26822	153.843	1.34602	152.969
1.02515	245.741	1.39778	92.5617	2.26822	153.891	1.34602	153.043
1.02515	245.891	1.39778	92.5807	2.26822	153.93	1.34602	153.106
1.02515	246.035	1.39778	92.6092	2.26822	153.962	1.34602	153.178
1.02515	246.184	1.39778	92.6337	2.27224	153.991	1.34602	153.228
1.02515	246.323	1.39778	92.6612	2.27224	154.02	1.34602	153.291
1.02515	246.455	1.39778	92.6707	2.27224	154.064	1.34602	153.358
1.02515	246.59	1.39778	92.6862	2.27224	154.108	1.35004	153.43
1.02917	246.738	1.39778	92.7192	2.27224	154.142	1.35004	153.508
1.02917	246.879	1.40179	92.7447	2.27224	154.167	1.35004	153.575
1.02917	247.023	1.40179	92.7788	2.27224	154.202	1.35004	153.66
1.02917	247.164	1.40179	92.8093	2.27224	154.238	1.35004	153.729
1.02917	247.298	1.40179	92.8363	2.27626	154.27	1.35004	153.791
1.02917	247.42	1.40179	92.8723	2.27626	154.307	1.35004	153.855
1.02917	247.563	1.40179	92.9008	2.27626	154.353	1.35406	153.918
1.03319	247.702	1.40179	92.9168	2.27626	154.4	1.35406	153.987
1.03319	247.832	1.40179	92.9493	2.27626	154.437	1.35406	154.058
1.03319	247.993	1.40581	92.9823	2.27626	154.462	1.35406	154.114
1.03319	248.136	1.40581	93.0118	2.27626	154.496	1.35406	154.181
1.03319	248.28	1.40581	93.0418	2.28027	154.531	1.35406	154.238
1.03319	248.426	1.40581	93.0768	2.28027	154.566	1.35406	154.302
1.03319	248.563	1.40581	93.1079	2.28027	154.594	1.35807	154.38
1.0372	248.703	1.40581	93.1314	2.28027	154.635	1.35807	154.456
1.0372	248.844	1.40581	93.1504	2.28027	154.68	1.35807	154.533
1.0372	248.985	1.40983	93.1794	2.28027	154.71	1.35807	154.602
1.0372	249.127	1.40983	93.2074	2.28027	154.745	1.35807	154.67
1.0372	249.265	1.40983	93.2409	2.28027	154.776	1.35807	154.748
1.0372	249.389	1.40983	93.2774	2.28027	154.815	1.35807	154.806
1.0372	249.53	1.40983	93.3229	2.28429	154.847	1.36209	154.875
1.04122	249.677	1.40983	93.3509	2.28429	154.881	1.36209	154.935
1.04122	249.817	1.40983	93.3694	2.28429	154.927	1.36209	155.01
1.04122	249.961	1.40983	93.3975	2.28429	154.976	1.36209	155.083
1.04122	250.103	1.41385	93.4345	2.28429	155.007	1.36209	155.164
1.04122	250.236	1.41385	93.4685	2.28429	155.046	1.36209	155.23
1.04122	250.354	1.41385	93.494	2.28429	155.073	1.36611	155.297
1.04122	250.488	1.41385	93.5295	2.28831	155.114	1.36611	155.353
1.04524	250.637	1.41385	93.562	2.28831	155.154	1.36611	155.428
1.04524	250.788	1.41385	93.5875	2.28831	155.201	1.36611	155.506
1.04524	250.925	1.41385	93.6275	2.28831	155.239	1.36611	155.565
1.04524	251.071	1.41385	93.661	2.28831	155.267	1.36611	155.622
1.04524	251.216	1.41786	93.6955	2.28831	155.29	1.36611	155.688
1.04524	251.354	1.41786	93.7391	2.28831	155.333	1.37013	155.752
1.04524	251.494	1.41786	93.7811	2.29233	155.368	1.37013	155.827
1.04926	251.625	1.41786	93.7986	2.29233	155.407	1.37013	155.889
1.04926	251.762	1.41786	93.8356	2.29233	155.448	1.37013	155.955
1.04926	251.911	1.41786	93.8731	2.29233	155.495	1.37013	156.018
1.04926	252.054	1.41786	93.9016	2.29233	155.545	1.37013	156.081
1.04926	252.186	1.42188	93.9251	2.29233	155.59	1.37013	156.141
1.05327	252.319	1.42188	93.9651	2.29233	155.608	1.37013	156.207
1.05327	252.457	1.42188	94.0026	2.29233	155.635	1.37414	156.276
1.05327	252.596	1.42188	94.0357	2.29634	155.665	1.37414	156.339
1.05327	252.739	1.42188	94.0697	2.29634	155.711	1.37414	156.417
1.05327	252.873	1.42188	94.0992	2.29634	155.755	1.37414	156.491
1.05327	253.029	1.42188	94.1172	2.29634	155.787	1.37414	156.563
1.05327	253.157	1.4259	94.1577	2.29634	155.818	1.37414	156.628
1.05729	253.287	1.4259	94.1932	2.29634	155.858	1.37414	156.684
1.05729	253.427	1.4259	94.2252	2.29634	155.9	1.37816	156.758
1.05729	253.563	1.4259	94.2567	2.30036	155.936	1.37816	156.818
1.05729	253.694	1.4259	94.2847	2.30036	155.968	1.37816	156.898
1.05729	253.832	1.4259	94.3267	2.30036	156.009	1.37816	156.959
1.05729	253.963	1.4259	94.3552	2.30036	156.048	1.37816	157.024
1.05729	254.088	1.42991	94.3868	2.30036	156.104	1.37816	157.08
1.05729	254.221	1.42991	94.4173	2.30036	156.135	1.37816	157.146
1.06131	254.36	1.42991	94.4463	2.30036	156.166	1.37816	157.216
1.06131	254.496	1.42991	94.4918	2.30438	156.201	1.38218	157.292
1.06131	254.638	1.42991	94.5228	2.30438	156.239	1.38218	157.368
1.06131	254.782	1.42991	94.5558	2.30438	156.281	1.38218	157.435
1.06131	254.92	1.43393	94.5758	2.30438	156.33	1.38218	157.498
1.06131	255.061	1.43393	94.6083	2.30438	156.368	1.38218	157.573
1.06131	255.201	1.43393	94.6438	2.30438	156.4	1.38218	157.633
1.06532	255.339	1.43393	94.6848	2.30839	156.432	1.38218	157.697
1.06532	255.472	1.43393	94.7254	2.30839	156.469	1.38619	157.767
1.06532	255.606	1.43393	94.7454	2.30839	156.499	1.38619	157.832
1.06532	255.746	1.43393	94.7619	2.30839	156.539	1.38619	157.902
1.06532	255.888	1.43795	94.8079	2.30839	156.565	1.38619	157.972
1.06532	256.012	1.43795	94.8409	2.30839	156.594	1.38619	158.027
1.06532	256.141	1.43795	94.8719	2.30839	156.628	1.38619	158.093
1.06532	256.273	1.43795	94.9099	2.30839	156.671	1.38619	158.162
1.06934	256.423	1.43795	94.9334	2.31241	156.708	1.39021	158.229
1.06934	256.55	1.43795	94.9674	2.31241	156.746	1.39021	158.295
1.06934	256.698	1.43795	94.9874	2.31241	156.783	1.39021	158.359
1.06934	256.842	1.43795	95.0235	2.31241	156.815	1.39021	158.431
1.06934	256.983	1.44197	95.0455	2.31241	156.857	1.39021	158.517
1.06934	257.13	1.44197	95.0865	2.31643	156.902	1.39021	158.595
1.07336	257.267	1.44197	95.1225	2.31643	156.936	1.39021	158.655
1.07336	257.406	1.44197	95.1535	2.31643	156.973	1.39423	158.709
1.07336	257.521	1.44197	95.1945	2.31643	156.994	1.39423	158.778
1.07336	257.663	1.44197	95.228	2.31643	157.027	1.39423	158.851
1.07336	257.812	1.44197	95.255	2.31643	157.056	1.39423	158.928
1.07336	257.947	1.44598	95.2825	2.31643	157.092	1.39423	158.991
1.07336	258.081	1.44598	95.3235	2.32045	157.122	1.39423	159.054
1.07738	258.21	1.44598	95.3586	2.32045	157.161	1.39423	159.112
1.07738	258.357	1.44598	95.3881	2.32045	157.196	1.39423	159.181
1.07738	258.497	1.44598	95.4231	2.32045	157.232	1.39423	159.256
1.07738	258.633	1.44598	95.4426	2.32045	157.268	1.39825	159.326
1.07738	258.756	1.44598	95.4646	2.32045	157.295	1.39825	159.399
1.07738	258.893	1.44598	95.4961	2.32045	157.329	1.39825	159.474
1.07738	259.024	1.45	95.5326	2.32446	157.373	1.39825	159.546
1.08139	259.156	1.45	95.5621	2.32446	157.406	1.39825	159.616
1.08139	259.3	1.45	95.6036	2.32446	157.438	1.39825	159.683
1.08139	259.422	1.45	95.6427	2.32446	157.464	1.39825	159.737
1.08139	259.553	1.45	95.6832	2.32446	157.505	1.40226	159.811
1.08139	259.686	1.45	95.7142	2.32446	157.544	1.40226	159.897
1.08139	259.806	1.45	95.7397	2.32446	157.567	1.40226	159.972
1.08139	259.94	1.45402	95.7612	2.32446	157.588	1.40226	160.037
1.08139	260.063	1.45402	95.7937	2.32848	157.638	1.40226	160.103
1.08139	260.199	1.45402	95.8422	2.32848	157.659	1.40226	160.165
1.08139	260.333	1.45402	95.8772	2.32848	157.697	1.40226	160.223
1.08541	260.483	1.45402	95.8967	2.32848	157.742	1.40628	160.292
1.08541	260.622	1.45402	95.9172	2.32848	157.778	1.40628	160.37
1.08541	260.765	1.45402	95.9537	2.32848	157.809	1.40628	160.441
1.08541	260.908	1.45804	95.9838	2.32848	157.842	1.40628	160.514
1.08541	261.06	1.45804	96.0183	2.3325	157.886	1.40628	160.588
1.08541	261.195	1.45804	96.0523	2.3325	157.926	1.40628	160.669
1.08541	261.329	1.45804	96.0853	2.3325	157.965	1.40628	160.744
1.08943	261.453	1.45804	96.1213	2.3325	157.992	1.40628	160.808
1.08943	261.593	1.45804	96.1518	2.3325	158.023	1.4103	160.877
1.08943	261.741	1.45804	96.1883	2.3325	158.055	1.4103	160.952
1.08943	261.89	1.45804	96.2108	2.3325	158.077	1.4103	161.025
1.08943	262.035	1.46205	96.2358	2.33652	158.122	1.4103	161.09
1.08943	262.164	1.46205	96.2693	2.33652	158.154	1.4103	161.17
1.08943	262.303	1.46205	96.3124	2.33652	158.195	1.4103	161.233
1.09345	262.434	1.46205	96.3494	2.33652	158.23	1.4103	161.301
1.09345	262.571	1.46205	96.3764	2.33652	158.25	1.41432	161.372
1.09345	262.716	1.46205	96.4074	2.33652	158.272	1.41432	161.451
1.09345	262.843	1.46205	96.4409	2.33652	158.305	1.41432	161.515
1.09345	262.97	1.46205	96.4694	2.34053	158.327	1.41432	161.59
1.09345	263.101	1.46205	96.4964	2.34053	158.362	1.41432	161.676
1.09345	263.234	1.46607	96.5264	2.34053	158.4	1.41432	161.753
1.09345	263.37	1.46607	96.5694	2.34053	158.454	1.41833	161.824
1.09746	263.515	1.46607	96.6089	2.34053	158.483	1.41833	161.891
1.09746	263.646	1.46607	96.6555	2.34053	158.524	1.41833	161.961
1.09746	263.784	1.46607	96.6855	2.34053	158.546	1.41833	162.028
1.09746	263.948	1.46607	96.7105	2.34053	158.581	1.41833	162.109
1.09746	264.089	1.46607	96.7325	2.34455	158.607	1.41833	162.177
1.09746	264.209	1.47009	96.765	2.34455	158.637	1.41833	162.241
1.09746	264.351	1.47009	96.8015	2.34455	158.696	1.42235	162.312
1.10148	264.494	1.47009	96.828	2.34455	158.73	1.42235	162.387
1.10148	264.633	1.47009	96.8735	2.34455	158.747	1.42235	162.465
1.10148	264.769	1.47009	96.9125	2.34455	158.774	1.42235	162.544
1.10148	264.908	1.47009	96.9531	2.34455	158.799	1.42235	162.609
1.10148	265.037	1.47009	96.9731	2.34455	158.843	1.42235	162.662
1.10148	265.167	1.47411	96.9936	2.34455	158.881	1.42235	162.727
1.10148	265.303	1.47411	97.0261	2.34857	158.909	1.42637	162.796
1.1055	265.448	1.47411	97.0711	2.34857	158.947	1.42637	162.862
1.1055	265.593	1.47411	97.1046	2.34857	158.986	1.42637	162.936
1.1055	265.723	1.47411	97.1291	2.34857	159.021	1.42637	163.014
1.1055	265.871	1.47411	97.1621	2.34857	159.058	1.42637	163.078
1.1055	266.012	1.47411	97.1946	2.34857	159.092	1.42637	163.135
1.1055	266.16	1.47411	97.2231	2.34857	159.126	1.43039	163.2
1.1055	266.3	1.47812	97.2502	2.35259	159.156	1.43039	163.265
1.10952	266.428	1.47812	97.2877	2.35259	159.202	1.43039	163.332
1.10952	266.563	1.47812	97.3247	2.35259	159.242	1.43039	163.406
1.10952	266.707	1.47812	97.3537	2.35259	159.284	1.43039	163.468
1.10952	266.843	1.47812	97.3972	2.35259	159.318	1.43039	163.526
1.10952	266.984	1.47812	97.4267	2.35259	159.359	1.43039	163.585
1.10952	267.129	1.47812	97.4457	2.35259	159.392	1.4344	163.649
1.10952	267.255	1.48214	97.4752	2.35259	159.431	1.4344	163.714
1.11353	267.384	1.48214	97.5312	2.3566	159.47	1.4344	163.781
1.11353	267.532	1.48214	97.5642	2.3566	159.508	1.4344	163.855
1.11353	267.676	1.48214	97.5842	2.3566	159.542	1.4344	163.938
1.11353	267.806	1.48214	97.6073	2.3566	159.572	1.4344	164.001
1.11353	267.927	1.48214	97.6333	2.3566	159.602	1.4344	164.072
1.11755	268.063	1.48616	97.6618	2.3566	159.631	1.43842	164.134
1.11755	268.201	1.48616	97.7038	2.3566	159.667	1.43842	164.194
1.11755	268.335	1.48616	97.7238	2.36062	159.715	1.43842	164.271
1.11755	268.471	1.48616	97.7558	2.36062	159.745	1.43842	164.339
1.11755	268.607	1.48616	97.7773	2.36062	159.786	1.43842	164.403
1.11755	268.72	1.48616	97.8143	2.36062	159.826	1.43842	164.466
1.11755	268.854	1.49018	97.8373	2.36062	159.87	1.43842	164.519
1.12157	268.978	1.49018	97.8548	2.36062	159.908	1.43842	164.584
1.12157	269.134	1.49018	97.8793	2.36062	159.93	1.44244	164.658
1.12157	269.264	1.49018	97.9129	2.36464	159.966	1.44244	164.731
1.12157	269.39	1.49018	97.9414	2.36464	160.01	1.44244	164.79
1.12157	269.5	1.49018	97.9579	2.36464	160.049	1.44244	164.856
1.12157	269.625	1.49018	97.9734	2.36464	160.082	1.44244	164.929
1.12157	269.759	1.49419	97.9989	2.36464	160.115	1.44244	165.002
1.12157	269.895	1.49419	98.0269	2.36464	160.15	1.44244	165.065
1.12559	270.025	1.49419	98.0489	2.36464	160.181	1.44646	165.136
1.12559	270.168	1.49419	98.0849	2.36866	160.219	1.44646	165.2
1.12559	270.304	1.49419	98.1079	2.36866	160.251	1.44646	165.263
1.12559	270.434	1.49419	98.1189	2.36866	160.292	1.44646	165.336
1.12559	270.564	1.49821	98.1404	2.36866	160.333	1.44646	165.402
1.12559	270.69	1.49821	98.1699	2.36866	160.357	1.44646	165.472
1.12559	270.809	1.49821	98.1994	2.36866	160.382	1.44646	165.541
1.12559	270.936	1.49821	98.2234	2.36866	160.413	1.45047	165.603
1.1296	271.073	1.49821	98.2399	2.37267	160.458	1.45047	165.665
1.1296	271.213	1.49821	98.243	2.37267	160.5	1.45047	165.738
1.1296	271.346	1.49821	98.2675	2.37267	160.531	1.45047	165.809
1.1296	271.485	1.50223	98.297	2.37267	160.555	1.45047	165.866
1.1296	271.628	1.50223	98.3205	2.37267	160.593	1.45047	165.916
1.1296	271.755	1.50223	98.3395	2.37267	160.65	1.45047	165.987
1.1296	271.891	1.50223	98.373	2.37267	160.679	1.45449	166.05
1.13362	272.031	1.50223	98.402	2.37669	160.708	1.45449	166.121
1.13362	272.159	1.50223	98.427	2.37669	160.743	1.45449	166.192
1.13362	272.285	1.50223	98.4335	2.37669	160.769	1.45449	166.258
1.13362	272.427	1.50624	98.4575	2.37669	160.818	1.45449	166.331
1.13362	272.573	1.50624	98.4775	2.37669	160.851	1.45449	166.39
1.13362	272.696	1.50624	98.4915	2.37669	160.889	1.45449	166.457
1.13362	272.824	1.50624	98.5205	2.38071	160.921	1.45851	166.522
1.13764	272.955	1.50624	98.5456	2.38071	160.944	1.45851	166.588
1.13764	273.097	1.50624	98.5646	2.38071	160.977	1.45851	166.655
1.13764	273.235	1.50624	98.5751	2.38071	161.017	1.45851	166.732
1.13764	273.362	1.50624	98.6001	2.38071	161.037	1.45851	166.786
1.13764	273.48	1.51026	98.6281	2.38071	161.077	1.45851	166.85
1.13764	273.609	1.51026	98.6541	2.38071	161.102	1.45851	166.905
1.13764	273.732	1.51026	98.6771	2.38472	161.138	1.45851	166.967
1.14165	273.875	1.51026	98.7066	2.38472	161.169	1.45851	167.039
1.14165	274.011	1.51026	98.7331	2.38472	161.205	1.46252	167.114
1.14165	274.138	1.51026	98.7486	2.38472	161.236	1.46252	167.178
1.14165	274.275	1.51026	98.7686	2.38472	161.267	1.46252	167.237
1.14165	274.424	1.51428	98.7976	2.38472	161.298	1.46252	167.309
1.14165	274.552	1.51428	98.8176	2.38472	161.333	1.46252	167.382
1.14165	274.662	1.51428	98.8572	2.38472	161.354	1.46252	167.445
1.14567	274.792	1.51428	98.8742	2.38874	161.379	1.46252	167.506
1.14567	274.934	1.51428	98.9017	2.38874	161.417	1.46252	167.582
1.14567	275.062	1.51428	98.9257	2.38874	161.456	1.46654	167.654
1.14567	275.203	1.51428	98.9457	2.38874	161.5	1.46654	167.719
1.14567	275.335	1.5183	98.9642	2.38874	161.536	1.46654	167.798
1.14567	275.466	1.5183	98.9807	2.38874	161.571	1.46654	167.867
1.14567	275.585	1.5183	99.0227	2.38874	161.595	1.46654	167.943
1.14567	275.715	1.5183	99.0452	2.39276	161.616	1.46654	168.012
1.14567	275.852	1.5183	99.0667	2.39276	161.653	1.46654	168.092
1.14567	275.996	1.5183	99.0857	2.39276	161.69	1.47056	168.155
1.14969	276.116	1.5183	99.1082	2.39276	161.73	1.47056	168.217
1.14969	276.261	1.52231	99.1392	2.39276	161.759	1.47056	168.294
1.14969	276.408	1.52231	99.1577	2.39276	161.786	1.47056	168.356
1.14969	276.54	1.52231	99.1873	2.39276	161.802	1.47056	168.426
1.14969	276.671	1.52231	99.2168	2.39276	161.849	1.47056	168.494
1.14969	276.793	1.52231	99.2468	2.39678	161.887	1.47056	168.563
1.14969	276.928	1.52231	99.2713	2.39678	161.924	1.47458	168.63
1.15371	277.073	1.52231	99.2858	2.39678	161.971	1.47458	168.692
1.15371	277.21	1.52633	99.2993	2.39678	162.005	1.47458	168.77
1.15371	277.353	1.52633	99.3238	2.39678	162.036	1.47458	168.845
1.15371	277.499	1.52633	99.3578	2.39678	162.065	1.47458	168.911
1.15371	277.641	1.52633	99.3888	2.39678	162.084	1.47458	168.97
1.15371	277.769	1.52633	99.4148	2.40079	162.121	1.47458	169.038
1.15371	277.91	1.52633	99.4363	2.40079	162.161	1.47458	169.115
1.15772	278.044	1.52633	99.4478	2.40079	162.2	1.47859	169.175
1.15772	278.178	1.52633	99.4728	2.40079	162.236	1.47859	169.243
1.15772	278.319	1.52633	99.4918	2.40079	162.269	1.47859	169.309
1.15772	278.458	1.53035	99.5099	2.40079	162.282	1.47859	169.383
1.15772	278.602	1.53035	99.5339	2.40079	162.309	1.47859	169.464
1.15772	278.724	1.53035	99.5604	2.40481	162.352	1.47859	169.531
1.15772	278.859	1.53035	99.5834	2.40481	162.386	1.48261	169.59
1.15772	278.998	1.53035	99.6124	2.40481	162.428	1.48261	169.65
1.16174	279.139	1.53035	99.6394	2.40481	162.475	1.48261	169.725
1.16174	279.265	1.53035	99.6514	2.40481	162.511	1.48261	169.795
1.16174	279.395	1.53437	99.6719	2.40481	162.54	1.48261	169.863
1.16174	279.543	1.53437	99.6844	2.40481	162.567	1.48261	169.934
1.16174	279.696	1.53437	99.6949	2.40883	162.6	1.48261	170.002
1.16174	279.837	1.53437	99.7074	2.40883	162.632	1.48663	170.063
1.16174	279.965	1.53437	99.7164	2.40883	162.677	1.48663	170.132
1.16576	280.099	1.53437	99.7294	2.40883	162.708	1.48663	170.207
1.16576	280.243	1.53437	99.7424	2.40883	162.74	1.48663	170.268
1.16576	280.386	1.53437	99.7679	2.40883	162.766	1.48663	170.331
1.16576	280.532	1.53838	99.7859	2.40883	162.799	1.48663	170.395
1.16576	280.672	1.53838	99.7904	2.40883	162.835	1.48663	170.457
1.16576	280.8	1.53838	99.8049	2.40883	162.858	1.49065	170.512
1.16576	280.934	1.53838	99.8405	2.41285	162.898	1.49065	170.579
1.16978	281.071	1.53838	99.8695	2.41285	162.938	1.49065	170.653
1.16978	281.209	1.53838	99.867	2.41285	162.972	1.49065	170.735
1.16978	281.351	1.53838	99.8665	2.41285	163.022	1.49065	170.798
1.16978	281.498	1.5424	99.8935	2.41285	163.043	1.49065	170.867
1.16978	281.629	1.5424	99.9065	2.41285	163.089	1.49466	170.931
1.16978	281.753	1.5424	99.923	2.41285	163.119	1.49466	170.995
1.16978	281.886	1.5424	99.931	2.41285	163.145	1.49466	171.068
1.17379	282.028	1.5424	99.9075	2.41686	163.188	1.49466	171.137
1.17379	282.167	1.5424	99.8985	2.41686	163.239	1.49466	171.2
1.17379	282.308	1.5424	99.9115	2.41686	163.267	1.49466	171.269
1.17379	282.455	1.54642	99.9145	2.41686	163.305	1.49466	171.335
1.17379	282.602	1.54642	99.9195	2.41686	163.345	1.49868	171.395
1.17379	282.732	1.54642	99.9375	2.41686	163.38	1.49868	171.449
1.17781	282.869	1.54642	99.96	2.41686	163.416	1.49868	171.521
1.17781	282.998	1.54642	99.978	2.42088	163.455	1.49868	171.6
1.17781	283.148	1.54642	99.987	2.42088	163.491	1.49868	171.651
1.17781	283.298	1.54642	100.004	2.42088	163.524	1.49868	171.718
1.17781	283.426	1.55044	100.01	2.42088	163.569	1.49868	171.774
1.17781	283.568	1.55044	100.017	2.42088	163.608	1.49868	171.836
1.18183	283.695	1.55044	100.036	2.42088	163.633	1.5027	171.909
1.18183	283.824	1.55044	100.056	2.42088	163.669	1.5027	171.973
1.18183	283.963	1.55044	100.071	2.42088	163.697	1.5027	172.037
1.18183	284.096	1.55044	100.088	2.4249	163.733	1.5027	172.097
1.18183	284.232	1.55445	100.099	2.4249	163.769	1.5027	172.167
1.18183	284.377	1.55445	100.12	2.4249	163.817	1.5027	172.236
1.18183	284.511	1.55445	100.141	2.4249	163.868	1.5027	172.308
1.18585	284.634	1.55445	100.162	2.4249	163.905	1.50672	172.373
1.18585	284.767	1.55445	100.18	2.4249	163.928	1.50672	172.437
1.18585	284.909	1.55445	100.199	2.4249	163.962	1.50672	172.501
1.18585	285.048	1.55445	100.206	2.42892	164.008	1.50672	172.567
1.18585	285.188	1.55445	100.226	2.42892	164.061	1.50672	172.629
1.18585	285.318	1.55847	100.246	2.42892	164.101	1.50672	172.702
1.18585	285.43	1.55847	100.256	2.42892	164.131	1.50672	172.758
1.18986	285.561	1.55847	100.284	2.42892	164.164	1.51073	172.81
1.18986	285.699	1.55847	100.31	2.42892	164.186	1.51073	172.881
1.18986	285.821	1.55847	100.327	2.43293	164.234	1.51073	172.944
1.18986	285.943	1.56249	100.344	2.43293	164.271	1.51073	173.017
1.18986	286.08	1.56249	100.351	2.43293	164.305	1.51073	173.066
1.18986	286.209	1.56249	100.364	2.43293	164.345	1.51073	173.117
1.18986	286.334	1.56249	100.381	2.43293	164.378	1.51073	173.179
1.18986	286.466	1.56249	100.396	2.43293	164.419	1.51073	173.244
1.19388	286.596	1.56249	100.409	2.43293	164.448	1.51475	173.312
1.19388	286.731	1.56249	100.423	2.43695	164.475	1.51475	173.375
1.19388	286.87	1.5665	100.438	2.43695	164.506	1.51475	173.45
1.19388	287.005	1.5665	100.46	2.43695	164.552	1.51475	173.514
1.19388	287.131	1.5665	100.478	2.43695	164.597	1.51475	173.58
1.19388	287.255	1.5665	100.498	2.43695	164.62	1.51475	173.641
1.19388	287.387	1.5665	100.53	2.43695	164.638	1.51475	173.699
1.1979	287.522	1.5665	100.555	2.43695	164.676	1.51877	173.76
1.1979	287.649	1.5665	100.568	2.43695	164.717	1.51877	173.826
1.1979	287.788	1.5665	100.584	2.44097	164.743	1.51877	173.9
1.1979	287.915	1.57052	100.597	2.44097	164.772	1.51877	173.955
1.1979	288.037	1.57052	100.621	2.44097	164.822	1.51877	174.009
1.1979	288.158	1.57052	100.648	2.44097	164.864	1.51877	174.066
1.1979	288.276	1.57052	100.655	2.44097	164.891	1.51877	174.121
1.20191	288.411	1.57052	100.676	2.44498	164.921	1.52278	174.197
1.20191	288.546	1.57052	100.691	2.44498	164.957	1.52278	174.26
1.20191	288.674	1.57052	100.709	2.44498	164.999	1.52278	174.322
1.20191	288.824	1.57454	100.728	2.44498	165.046	1.52278	174.387
1.20191	288.958	1.57454	100.747	2.44498	165.079	1.52278	174.467
1.20191	289.082	1.57454	100.765	2.44498	165.116	1.52278	174.522
1.20191	289.211	1.57454	100.79	2.44498	165.143	1.52278	174.593
1.20593	289.33	1.57454	100.816	2.449	165.172	1.52278	174.651
1.20593	289.463	1.57454	100.839	2.449	165.201	1.52278	174.711
1.20593	289.601	1.57454	100.85	2.449	165.245	1.5268	174.779
1.20593	289.732	1.57454	100.869	2.449	165.284	1.5268	174.838
1.20593	289.862	1.57856	100.893	2.449	165.313	1.5268	174.908
1.20593	289.986	1.57856	100.916	2.449	165.338	1.5268	174.979
1.20593	290.116	1.57856	100.928	2.449	165.361	1.5268	175.055
1.20995	290.249	1.57856	100.95	2.449	165.398	1.5268	175.126
1.20995	290.378	1.57856	100.964	2.45302	165.434	1.5268	175.197
1.20995	290.503	1.57856	100.983	2.45302	165.471	1.5268	175.255
1.20995	290.627	1.57856	100.998	2.45302	165.519	1.53082	175.321
1.20995	290.753	1.58257	101.018	2.45302	165.551	1.53082	175.395
1.20995	290.872	1.58257	101.029	2.45302	165.579	1.53082	175.46
1.20995	290.995	1.58257	101.046	2.45302	165.606	1.53082	175.524
1.20995	291.117	1.58257	101.079	2.45302	165.64	1.53082	175.588
1.20995	291.247	1.58257	101.105	2.45704	165.675	1.53082	175.651
1.21397	291.381	1.58257	101.135	2.45704	165.708	1.53082	175.708
1.21397	291.51	1.58257	101.148	2.45704	165.752	1.53484	175.784
1.21397	291.646	1.58659	101.144	2.45704	165.79	1.53484	175.839
1.21397	291.78	1.58659	101.156	2.45704	165.823	1.53484	175.912
1.21397	291.909	1.58659	101.175	2.45704	165.849	1.53484	175.984
1.21397	292.017	1.58659	101.192	2.45704	165.865	1.53484	176.061
1.21397	292.148	1.58659	101.2	2.46105	165.902	1.53484	176.127
1.21798	292.29	1.58659	101.2	2.46105	165.928	1.53484	176.192
1.21798	292.429	1.58659	101.206	2.46105	165.964	1.53484	176.256
1.21798	292.552	1.59061	101.204	2.46105	166.01	1.53885	176.319
1.21798	292.692	1.59061	101.219	2.46105	166.034	1.53885	176.392
1.21798	292.827	1.59061	101.222	2.46105	166.061	1.53885	176.461
1.21798	292.954	1.59061	101.225	2.46105	166.078	1.53885	176.521
1.21798	293.078	1.59061	101.231	2.46507	166.118	1.53885	176.574
1.21798	293.211	1.59061	101.218	2.46507	166.156	1.53885	176.653
1.222	293.34	1.59061	101.227	2.46507	166.185	1.53885	176.72
1.222	293.479	1.59061	101.225	2.46507	166.227	1.54287	176.781
1.222	293.623	1.59061	101.23	2.46507	166.265	1.54287	176.84
1.222	293.741	1.59463	101.237	2.46507	166.303	1.54287	176.922
1.222	293.861	1.59463	101.252	2.46507	166.327	1.54287	176.997
1.222	293.99	1.59463	101.269	2.46909	166.351	1.54287	177.07
1.222	294.12	1.59463	101.263	2.46909	166.385	1.54287	177.141
1.222	294.251	1.59463	101.262	2.46909	166.422	1.54689	177.199
1.22602	294.39	1.59463	101.272	2.46909	166.452	1.54689	177.259
1.22602	294.512	1.59463	101.279	2.46909	166.49	1.54689	177.327
1.22602	294.653	1.59463	101.292	2.46909	166.513	1.54689	177.404
1.22602	294.803	1.59864	101.294	2.46909	166.542	1.54689	177.475
1.22602	294.928	1.59864	101.29	2.47311	166.58	1.54689	177.538
1.22602	295.051	1.59864	101.299	2.47311	166.609	1.54689	177.605
1.22602	295.189	1.59864	101.316	2.47311	166.642	1.55091	177.668
1.23004	295.322	1.59864	101.321	2.47311	166.672	1.55091	177.726
1.23004	295.452	1.59864	101.322	2.47311	166.693	1.55091	177.798
1.23004	295.573	1.59864	101.326	2.47311	166.724	1.55091	177.867
1.23004	295.717	1.60266	101.342	2.47311	166.757	1.55091	177.933
1.23004	295.847	1.60266	101.355	2.47311	166.783	1.55091	178.007
1.23004	295.957	1.60266	101.361	2.47311	166.818	1.55091	178.075
1.23004	296.08	1.60266	101.367	2.47311	166.843	1.55492	178.123
1.23405	296.224	1.60266	101.368	2.47712	166.882	1.55492	178.183
1.23405	296.365	1.60266	101.381	2.47712	166.918	1.55492	178.254
1.23405	296.497	1.60266	101.395	2.47712	166.956	1.55492	178.321
1.23405	296.642	1.60266	101.4	2.47712	167	1.55492	178.382
1.23405	296.772	1.60668	101.396	2.47712	167.042	1.55492	178.443
1.23405	296.911	1.60668	101.421	2.47712	167.075	1.55894	178.505
1.23405	297.038	1.60668	101.435	2.47712	167.101	1.55894	178.56
1.23807	297.167	1.60668	101.443	2.48114	167.14	1.55894	178.635
1.23807	297.306	1.60668	101.456	2.48114	167.177	1.55894	178.703
1.23807	297.456	1.60668	101.457	2.48114	167.214	1.55894	178.747
1.23807	297.594	1.60668	101.461	2.48114	167.254	1.55894	178.798
1.23807	297.726	1.6107	101.47	2.48114	167.283	1.55894	178.863
1.23807	297.856	1.6107	101.475	2.48114	167.31	1.56296	178.927
1.23807	297.968	1.6107	101.489	2.48114	167.348	1.56296	178.999
1.24209	298.095	1.6107	101.495	2.48516	167.386	1.56296	179.06
1.24209	298.239	1.6107	101.511	2.48516	167.425	1.56296	179.12
1.24209	298.38	1.6107	101.517	2.48516	167.459	1.56296	179.187
1.24209	298.5	1.6107	101.526	2.48516	167.471	1.56296	179.252
1.24209	298.609	1.61471	101.55	2.48516	167.506	1.56296	179.31
1.24611	298.749	1.61471	101.559	2.48516	167.546	1.56296	179.369
1.24611	298.882	1.61471	101.565	2.48516	167.573	1.56698	179.427
1.24611	299.008	1.61471	101.573	2.48516	167.615	1.56698	179.489
1.24611	299.141	1.61471	101.6	2.48918	167.646	1.56698	179.568
1.24611	299.262	1.61471	101.619	2.48918	167.679	1.56698	179.628
1.24611	299.372	1.61873	101.62	2.48918	167.726	1.56698	179.677
1.24611	299.497	1.61873	101.626	2.48918	167.771	1.56698	179.737
1.25012	299.616	1.61873	101.653	2.48918	167.8	1.56698	179.798
1.25012	299.759	1.61873	101.668	2.48918	167.83	1.57099	179.867
1.25012	299.884	1.61873	101.683	2.48918	167.85	1.57099	179.932
1.25012	300.005	1.61873	101.702	2.49319	167.892	1.57099	179.99
1.25012	300.13	1.61873	101.708	2.49319	167.931	1.57099	180.055
1.25012	300.241	1.61873	101.713	2.49319	167.97	1.57099	180.12
1.25012	300.366	1.62275	101.739	2.49319	168.002	1.57099	180.19
1.25012	300.487	1.62275	101.749	2.49319	168.025	1.57099	180.244
1.25414	300.616	1.62275	101.768	2.49319	168.054	1.57099	180.309
1.25414	300.743	1.62275	101.791	2.49319	168.087	1.57501	180.372
1.25414	300.872	1.62275	101.801	2.49721	168.121	1.57501	180.436
1.25414	301.003	1.62275	101.802	2.49721	168.158	1.57501	180.502
1.25414	301.131	1.62677	101.82	2.49721	168.196	1.57501	180.573
1.25414	301.249	1.62677	101.839	2.49721	168.242	1.57501	180.629
1.25414	301.365	1.62677	101.853	2.49721	168.285	1.57501	180.682
1.25816	301.494	1.62677	101.867	2.49721	168.312	1.57501	180.745
1.25816	301.611	1.62677	101.881	2.49721	168.349	1.57903	180.801
1.25816	301.746	1.62677	101.9	2.50123	168.379	1.57903	180.863
1.25816	301.855	1.62677	101.913	2.50123	168.419	1.57903	180.93
1.25816	301.974	1.63078	101.918	2.50123	168.457	1.57903	181.005
1.25816	302.102	1.63078	101.907	2.50123	168.493	1.57903	181.073
1.25816	302.214	1.63078	101.891	2.50123	168.509	1.57903	181.13
1.25816	302.356	1.63078	101.897	2.50123	168.565	1.57903	181.19
1.26218	302.477	1.63078	101.916	2.50123	168.594	1.58305	181.251
1.26218	302.601	1.63078	101.912	2.50525	168.616	1.58305	181.313
1.26218	302.734	1.63078	101.923	2.50525	168.657	1.58305	181.38
1.26218	302.866	1.63078	101.937	2.50525	168.697	1.58305	181.443
1.26218	303.006	1.6348	101.96	2.50525	168.719	1.58305	181.502
1.26218	303.13	1.6348	101.968	2.50525	168.742	1.58305	181.556
1.26218	303.246	1.6348	101.988	2.50926	168.775	1.58305	181.619
1.26619	303.368	1.6348	101.999	2.50926	168.807	1.58706	181.687
1.26619	303.501	1.6348	102.013	2.50926	168.849	1.58706	181.747
1.26619	303.629	1.6348	102.026	2.50926	168.884	1.58706	181.818
1.26619	303.753	1.6348	102.026	2.50926	168.909	1.58706	181.86
1.26619	303.868	1.6348	102.046	2.50926	168.935	1.58706	181.919
1.26619	303.993	1.63882	102.078	2.50926	168.952	1.58706	181.981
1.26619	304.108	1.63882	102.099	2.50926	168.987	1.58706	182.036
1.27021	304.236	1.63882	102.128	2.51328	169.036	1.58706	182.108
1.27021	304.364	1.63882	102.147	2.51328	169.064	1.58706	182.164
1.27021	304.495	1.63882	102.162	2.51328	169.089	1.59108	182.232
1.27021	304.625	1.63882	102.181	2.51328	169.128	1.59108	182.293
1.27021	304.752	1.63882	102.198	2.51328	169.166	1.59108	182.36
1.27021	304.876	1.64283	102.218	2.51328	169.193	1.59108	182.423
1.27021	304.995	1.64283	102.245	2.51328	169.223	1.59108	182.484
1.27423	305.121	1.64283	102.267	2.5173	169.261	1.59108	182.543
1.27423	305.246	1.64283	102.284	2.5173	169.29	1.59108	182.605
1.27423	305.362	1.64283	102.303	2.5173	169.33	1.5951	182.658
1.27423	305.494	1.64283	102.312	2.5173	169.365	1.5951	182.726
1.27423	305.617	1.64283	102.341	2.5173	169.389	1.5951	182.799
1.27423	305.744	1.64283	102.363	2.5173	169.414	1.5951	182.867
1.27423	305.849	1.64685	102.382	2.5173	169.449	1.5951	182.936
1.27423	305.967	1.64685	102.421	2.5173	169.482	1.5951	182.999
1.27423	306.101	1.64685	102.451	2.52131	169.515	1.5951	183.06
1.27824	306.223	1.64685	102.463	2.52131	169.545	1.59911	183.131
1.27824	306.35	1.64685	102.489	2.52131	169.578	1.59911	183.191
1.27824	306.479	1.64685	102.506	2.52131	169.607	1.59911	183.255
1.27824	306.614	1.64685	102.534	2.52131	169.648	1.59911	183.324
1.27824	306.739	1.65087	102.562	2.52131	169.691	1.59911	183.382
1.27824	306.842	1.65087	102.57	2.52131	169.721	1.59911	183.435
1.27824	306.975	1.65087	102.595	2.52533	169.756	1.59911	183.499
1.28226	307.109	1.65087	102.622	2.52533	169.797	1.59911	183.563
1.28226	307.235	1.65087	102.653	2.52533	169.827	1.60313	183.619
1.28226	307.36	1.65087	102.668	2.52533	169.851	1.60313	183.697
1.28226	307.479	1.65087	102.692	2.52533	169.885	1.60313	183.775
1.28226	307.6	1.65087	102.718	2.52533	169.914	1.60313	183.838
1.28226	307.72	1.65489	102.75	2.52533	169.948	1.60313	183.919
1.28226	307.833	1.65489	102.773	2.52935	169.984	1.60313	183.981
1.28226	307.966	1.65489	102.808	2.52935	170.016	1.60313	184.025
1.28628	308.093	1.65489	102.843	2.52935	170.05	1.60715	184.091
1.28628	308.22	1.65489	102.869	2.52935	170.085	1.60715	184.151
1.28628	308.356	1.65489	102.887	2.52935	170.105	1.60715	184.218
1.28628	308.493	1.65489	102.912	2.52935	170.125	1.60715	184.297
1.28628	308.613	1.65489	102.932	2.52935	170.146	1.60715	184.377
1.28628	308.725	1.65489	102.966	2.53337	170.174	1.60715	184.427
1.28628	308.85	1.6589	102.987	2.53337	170.223	1.60715	184.489
1.28628	308.977	1.6589	103.012	2.53337	170.265	1.61117	184.551
1.2903	309.107	1.6589	103.051	2.53337	170.297	1.61117	184.611
1.2903	309.234	1.6589	103.089	2.53337	170.337	1.61117	184.674
1.2903	309.368	1.6589	103.103	2.53337	170.362	1.61117	184.74
1.2903	309.501	1.6589	103.131	2.53337	170.381	1.61117	184.804
1.2903	309.629	1.6589	103.157	2.53738	170.411	1.61117	184.857
1.2903	309.762	1.6589	103.18	2.53738	170.448	1.61518	184.92
1.2903	309.887	1.66292	103.216	2.53738	170.472	1.61518	184.984
1.29431	310.009	1.66292	103.246	2.53738	170.516	1.61518	185.05
1.29431	310.132	1.66292	103.285	2.53738	170.552	1.61518	185.104
1.29431	310.272	1.66292	103.319	2.53738	170.569	1.61518	185.161
1.29431	310.398	1.66292	103.343	2.53738	170.602	1.61518	185.202
1.29431	310.538	1.66292	103.38	2.53738	170.626	1.61518	185.261
1.29431	310.665	1.66292	103.409	2.53738	170.658	1.61518	185.34
1.29833	310.792	1.66694	103.435	2.5414	170.693	1.6192	185.394
1.29833	310.929	1.66694	103.463	2.5414	170.73	1.6192	185.459
1.29833	311.051	1.66694	103.488	2.5414	170.758	1.6192	185.527
1.29833	311.174	1.66694	103.508	2.5414	170.809	1.6192	185.6
1.29833	311.307	1.66694	103.541	2.5414	170.839	1.6192	185.655
1.29833	311.42	1.66694	103.57	2.5414	170.864	1.6192	185.715
1.29833	311.548	1.66694	103.592	2.5414	170.893	1.62322	185.773
1.30235	311.661	1.66694	103.618	2.54542	170.926	1.62322	185.834
1.30235	311.805	1.67096	103.647	2.54542	170.967	1.62322	185.907
1.30235	311.92	1.67096	103.679	2.54542	171.002	1.62322	185.963
1.30235	312.036	1.67096	103.71	2.54542	171.041	1.62322	186.024
1.30235	312.159	1.67096	103.737	2.54542	171.072	1.62322	186.083
1.30235	312.271	1.67096	103.764	2.54542	171.088	1.62322	186.122
1.30235	312.387	1.67096	103.798	2.54542	171.12	1.62724	186.186
1.30637	312.513	1.67096	103.839	2.54542	171.165	1.62724	186.263
1.30637	312.637	1.67096	103.866	2.54944	171.2	1.62724	186.324
1.30637	312.763	1.67497	103.899	2.54944	171.223	1.62724	186.378
1.30637	312.885	1.67497	103.925	2.54944	171.254	1.62724	186.427
1.30637	313.022	1.67497	103.964	2.54944	171.29	1.62724	186.477
1.31038	313.147	1.67497	103.995	2.54944	171.332	1.62724	186.539
1.31038	313.271	1.67497	104.012	2.54944	171.359	1.63125	186.596
1.31038	313.386	1.67497	104.043	2.54944	171.392	1.63125	186.651
1.31038	313.506	1.67899	104.071	2.54944	171.418	1.63125	186.711
1.31038	313.612	1.67899	104.114	2.55345	171.462	1.63125	186.775
1.31038	313.719	1.67899	104.141	2.55345	171.504	1.63125	186.851
1.31038	313.844	1.67899	104.179	2.55345	171.542	1.63125	186.912
1.3144	313.951	1.67899	104.196	2.55345	171.575	1.63125	186.958
1.3144	314.081	1.67899	104.217	2.55345	171.618	1.63125	187.018
1.3144	314.2	1.67899	104.251	2.55345	171.657	1.63527	187.08
1.3144	314.323	1.68301	104.277	2.55345	171.689	1.63527	187.138
1.3144	314.451	1.68301	104.317	2.55747	171.72	1.63527	187.213
1.3144	314.566	1.68301	104.355	2.55747	171.746	1.63527	187.28
1.3144	314.686	1.68301	104.389	2.55747	171.784	1.63527	187.322
1.3144	314.797	1.68301	104.411	2.55747	171.826	1.63527	187.365
1.31842	314.899	1.68301	104.435	2.55747	171.864	1.63527	187.422
1.31842	315.033	1.68301	104.475	2.55747	171.896	1.63929	187.486
1.31842	315.147	1.68703	104.507	2.55747	171.929	1.63929	187.541
1.31842	315.264	1.68703	104.548	2.56149	171.958	1.63929	187.615
1.31842	315.375	1.68703	104.578	2.56149	171.988	1.63929	187.674
1.31842	315.479	1.68703	104.596	2.56149	172.03	1.63929	187.741
1.31842	315.589	1.68703	104.645	2.56149	172.058	1.63929	187.807
1.31842	315.705	1.68703	104.654	2.56149	172.084	1.63929	187.858
1.32244	315.831	1.69104	104.694	2.56149	172.12	1.64331	187.913
1.32244	315.942	1.69104	104.724	2.56551	172.156	1.64331	187.966
1.32244	316.063	1.69104	104.755	2.56551	172.196	1.64331	188.027
1.32244	316.192	1.69104	104.795	2.56551	172.22	1.64331	188.092
1.32244	316.315	1.69104	104.826	2.56551	172.242	1.64331	188.151
1.32244	316.439	1.69104	104.841	2.56551	172.273	1.64331	188.21
1.32244	316.53	1.69104	104.87	2.56551	172.304	1.64331	188.255
1.32645	316.655	1.69506	104.902	2.56551	172.339	1.64732	188.316
1.32645	316.775	1.69506	104.934	2.56551	172.375	1.64732	188.384
1.32645	316.895	1.69506	104.968	2.56952	172.405	1.64732	188.448
1.32645	317.018	1.69506	104.988	2.56952	172.442	1.64732	188.51
1.32645	317.125	1.69506	105.015	2.56952	172.476	1.64732	188.56
1.32645	317.228	1.69506	105.036	2.56952	172.52	1.64732	188.602
1.32645	317.334	1.69506	105.059	2.56952	172.556	1.64732	188.662
1.33047	317.451	1.69908	105.09	2.57354	172.582	1.64732	188.711
1.33047	317.566	1.69908	105.114	2.57354	172.619	1.65134	188.771
1.33047	317.687	1.69908	105.148	2.57354	172.652	1.65134	188.828
1.33047	317.803	1.69908	105.187	2.57354	172.682	1.65134	188.888
1.33047	317.937	1.69908	105.219	2.57354	172.717	1.65134	188.958
1.33047	318.065	1.69908	105.237	2.57354	172.742	1.65134	189.026
1.33047	318.162	1.69908	105.26	2.57354	172.776	1.65134	189.073
1.33449	318.264	1.69908	105.286	2.57756	172.81	1.65134	189.114
1.33449	318.39	1.70309	105.328	2.57756	172.847	1.65134	189.183
1.33449	318.51	1.70309	105.353	2.57756	172.867	1.65134	189.248
1.33449	318.632	1.70309	105.378	2.57756	172.904	1.65536	189.309
1.33449	318.744	1.70309	105.397	2.57756	172.932	1.65536	189.373
1.33449	318.858	1.70309	105.42	2.57756	172.956	1.65536	189.43
1.33449	318.967	1.70309	105.448	2.57756	172.985	1.65536	189.497
1.3385	319.072	1.70309	105.475	2.57756	173.009	1.65536	189.562
1.3385	319.206	1.70711	105.508	2.58157	173.043	1.65536	189.619
1.3385	319.317	1.70711	105.54	2.58157	173.076	1.65536	189.682
1.3385	319.436	1.70711	105.566	2.58157	173.12	1.65937	189.735
1.3385	319.544	1.70711	105.606	2.58157	173.153	1.65937	189.796
1.3385	319.651	1.70711	105.636	2.58157	173.195	1.65937	189.859
1.3385	319.748	1.70711	105.671	2.58157	173.234	1.65937	189.909
1.3385	319.86	1.70711	105.702	2.58157	173.26	1.65937	189.971
1.3385	319.986	1.71113	105.721	2.58559	173.281	1.65937	190.024
1.3385	320.093	1.71113	105.752	2.58559	173.309	1.65937	190.082
1.34252	320.212	1.71113	105.788	2.58559	173.358	1.66339	190.132
1.34252	320.331	1.71113	105.816	2.58559	173.394	1.66339	190.209
1.34252	320.457	1.71113	105.849	2.58559	173.411	1.66339	190.278
1.34252	320.587	1.71113	105.865	2.58559	173.442	1.66339	190.348
1.34252	320.711	1.71515	105.894	2.58559	173.468	1.66339	190.404
1.34252	320.828	1.71515	105.922	2.58559	173.502	1.66339	190.472
1.34252	320.955	1.71515	105.949	2.58961	173.53	1.66339	190.536
1.34654	321.069	1.71515	105.98	2.58961	173.567	1.66339	190.593
1.34654	321.178	1.71515	106.009	2.58961	173.605	1.66741	190.64
1.34654	321.298	1.71515	106.032	2.58961	173.638	1.66741	190.699
1.34654	321.427	1.71515	106.046	2.58961	173.675	1.66741	190.775
1.34654	321.548	1.71515	106.071	2.58961	173.709	1.66741	190.837
1.34654	321.646	1.71916	106.101	2.59363	173.733	1.66741	190.895
1.34654	321.762	1.71916	106.131	2.59363	173.762	1.66741	190.942
1.34654	321.886	1.71916	106.164	2.59363	173.79	1.66741	191.005
1.35056	322.007	1.71916	106.193	2.59363	173.838	1.67143	191.079
1.35056	322.127	1.71916	106.226	2.59363	173.872	1.67143	191.138
1.35056	322.247	1.71916	106.251	2.59363	173.899	1.67143	191.208
1.35056	322.371	1.71916	106.286	2.59363	173.933	1.67143	191.271
1.35056	322.497	1.71916	106.313	2.59363	173.961	1.67143	191.332
1.35056	322.628	1.72318	106.335	2.59764	173.996	1.67143	191.394
1.35056	322.741	1.72318	106.362	2.59764	174.022	1.67143	191.454
1.35457	322.854	1.72318	106.392	2.59764	174.06	1.67544	191.514
1.35457	322.974	1.72318	106.423	2.59764	174.088	1.67544	191.572
1.35457	323.091	1.72318	106.454	2.59764	174.112	1.67544	191.642
1.35457	323.224	1.72318	106.47	2.59764	174.149	1.67544	191.701
1.35457	323.347	1.72318	106.505	2.59764	174.166	1.67544	191.771
1.35457	323.444	1.7272	106.534	2.60166	174.197	1.67544	191.823
1.35457	323.547	1.7272	106.556	2.60166	174.227	1.67946	191.881
1.35859	323.682	1.7272	106.578	2.60166	174.252	1.67946	191.946
1.35859	323.799	1.7272	106.62	2.60166	174.296	1.67946	192.009
1.35859	323.913	1.7272	106.658	2.60166	174.322	1.67946	192.066
1.35859	324.026	1.7272	106.684	2.60166	174.354	1.67946	192.12
1.35859	324.133	1.7272	106.71	2.60166	174.388	1.67946	192.173
1.35859	324.249	1.73122	106.733	2.60166	174.429	1.67946	192.222
1.35859	324.366	1.73122	106.767	2.60166	174.456	1.67946	192.283
1.36261	324.483	1.73122	106.799	2.60568	174.494	1.68348	192.35
1.36261	324.599	1.73122	106.819	2.60568	174.533	1.68348	192.421
1.36261	324.719	1.73122	106.853	2.60568	174.561	1.68348	192.466
1.36261	324.835	1.73122	106.881	2.60568	174.601	1.68348	192.528
1.36261	324.963	1.73122	106.902	2.60568	174.631	1.68348	192.601
1.36261	325.085	1.73122	106.925	2.60568	174.669	1.6875	192.663
1.36261	325.196	1.73523	106.959	2.60568	174.689	1.6875	192.729
1.36663	325.296	1.73523	106.99	2.6097	174.72	1.6875	192.788
1.36663	325.416	1.73523	107.018	2.6097	174.757	1.6875	192.833
1.36663	325.535	1.73523	107.057	2.6097	174.799	1.6875	192.885
1.36663	325.654	1.73523	107.096	2.6097	174.833	1.6875	192.94
1.36663	325.765	1.73523	107.123	2.6097	174.859	1.6875	192.988
1.36663	325.878	1.73523	107.142	2.6097	174.893	1.69151	193.041
1.36663	325.994	1.73925	107.171	2.6097	174.935	1.69151	193.095
1.37064	326.103	1.73925	107.203	2.61371	174.955	1.69151	193.155
1.37064	326.223	1.73925	107.232	2.61371	174.986	1.69151	193.224
1.37064	326.349	1.73925	107.262	2.61371	175.024	1.69151	193.274
1.37064	326.452	1.73925	107.294	2.61371	175.064	1.69151	193.339
1.37064	326.572	1.73925	107.311	2.61371	175.099	1.69151	193.391
1.37466	326.685	1.74327	107.327	2.61371	175.11	1.69151	193.434
1.37466	326.787	1.74327	107.358	2.61371	175.122	1.69553	193.5
1.37466	326.901	1.74327	107.378	2.61371	175.168	1.69553	193.56
1.37466	327.018	1.74327	107.406	2.61773	175.206	1.69553	193.608
1.37466	327.122	1.74327	107.45	2.61773	175.248	1.69553	193.675
1.37466	327.232	1.74327	107.458	2.61773	175.285	1.69553	193.729
1.37466	327.335	1.74327	107.473	2.61773	175.32	1.69553	193.778
1.37868	327.447	1.74729	107.491	2.61773	175.347	1.69553	193.824
1.37868	327.562	1.74729	107.528	2.61773	175.371	1.69955	193.887
1.37868	327.672	1.74729	107.55	2.61773	175.414	1.69955	193.937
1.37868	327.768	1.74729	107.577	2.62175	175.442	1.69955	193.999
1.37868	327.877	1.74729	107.592	2.62175	175.488	1.69955	194.069
1.37868	327.969	1.74729	107.615	2.62175	175.518	1.69955	194.126
1.37868	328.078	1.7513	107.645	2.62175	175.539	1.69955	194.193
1.37868	328.184	1.7513	107.668	2.62175	175.568	1.69955	194.236
1.3827	328.294	1.7513	107.695	2.62175	175.598	1.69955	194.289
1.3827	328.406	1.7513	107.714	2.62175	175.63	1.70357	194.345
1.3827	328.51	1.7513	107.732	2.62577	175.667	1.70357	194.419
1.3827	328.629	1.7513	107.76	2.62577	175.701	1.70357	194.47
1.3827	328.75	1.75532	107.776	2.62577	175.739	1.70357	194.524
1.3827	328.844	1.75532	107.807	2.62577	175.768	1.70357	194.567
1.3827	328.953	1.75532	107.834	2.62577	175.806	1.70357	194.614
1.38671	329.06	1.75532	107.851	2.62577	175.844	1.70357	194.664
1.38671	329.176	1.75532	107.87	2.62577	175.876	1.70758	194.716
1.38671	329.281	1.75532	107.888	2.62978	175.897	1.70758	194.778
1.38671	329.386	1.75532	107.907	2.62978	175.936	1.70758	194.844
1.38671	329.483	1.75934	107.928	2.62978	175.976	1.70758	194.902
1.38671	329.587	1.75934	107.959	2.62978	176.017	1.70758	194.963
1.38671	329.69	1.75934	107.983	2.62978	176.045	1.70758	195.033
1.39073	329.786	1.75934	108.002	2.62978	176.062	1.70758	195.095
1.39073	329.905	1.75934	108.034	2.62978	176.104	1.7116	195.143
1.39073	330.009	1.75934	108.063	2.62978	176.13	1.7116	195.203
1.39073	330.127	1.75934	108.084	2.6338	176.167	1.7116	195.266
1.39073	330.248	1.76336	108.102	2.6338	176.198	1.7116	195.322
1.39073	330.353	1.76336	108.136	2.6338	176.243	1.7116	195.372
1.39073	330.455	1.76336	108.17	2.6338	176.28	1.7116	195.413
1.39475	330.557	1.76336	108.184	2.6338	176.315	1.7116	195.477
1.39475	330.659	1.76336	108.21	2.63782	176.346	1.71562	195.524
1.39475	330.778	1.76336	108.226	2.63782	176.385	1.71562	195.586
1.39475	330.879	1.76336	108.247	2.63782	176.413	1.71562	195.642
1.39475	330.99	1.76336	108.28	2.63782	176.453	1.71562	195.694
1.39475	331.086	1.76737	108.296	2.63782	176.466	1.71562	195.74
1.39475	331.178	1.76737	108.32	2.63782	176.481	1.71562	195.783
1.39877	331.287	1.76737	108.348	2.63782	176.518	1.71562	195.842
1.39877	331.403	1.76737	108.372	2.64184	176.548	1.71562	195.896
1.39877	331.504	1.76737	108.39	2.64184	176.584	1.71562	195.94
1.39877	331.602	1.76737	108.415	2.64184	176.61	1.71964	195.998
1.39877	331.695	1.76737	108.441	2.64184	176.636	1.71964	196.068
1.39877	331.799	1.77139	108.467	2.64184	176.681	1.71964	196.123
1.39877	331.898	1.77139	108.489	2.64184	176.71	1.71964	196.186
1.39877	332	1.77139	108.501	2.64184	176.738	1.71964	196.235
1.40278	332.097	1.77139	108.53	2.64184	176.762	1.71964	196.275
1.40278	332.219	1.77139	108.56	2.64585	176.802	1.71964	196.325
1.40278	332.335	1.77139	108.568	2.64585	176.838	1.72365	196.388
1.40278	332.437	1.77139	108.589	2.64585	176.862	1.72365	196.45
1.40278	332.536	1.77541	108.614	2.64585	176.902	1.72365	196.526
1.40278	332.636	1.77541	108.647	2.64585	176.932	1.72365	196.589
1.40278	332.728	1.77541	108.665	2.64585	176.951	1.72365	196.637
1.40278	332.834	1.77541	108.684	2.64585	176.978	1.72365	196.692
1.40278	332.954	1.77541	108.699	2.64987	177.012	1.72365	196.744
1.4068	333.07	1.77541	108.722	2.64987	177.043	1.72767	196.802
1.4068	333.169	1.77541	108.752	2.64987	177.079	1.72767	196.86
1.4068	333.288	1.77942	108.77	2.64987	177.121	1.72767	196.923
1.4068	333.4	1.77942	108.792	2.64987	177.146	1.72767	196.985
1.4068	333.505	1.77942	108.812	2.64987	177.184	1.72767	197.041
1.4068	333.597	1.77942	108.838	2.64987	177.22	1.72767	197.087
1.4068	333.699	1.77942	108.853	2.64987	177.235	1.72767	197.137
1.41082	333.808	1.77942	108.879	2.65389	177.267	1.72767	197.199
1.41082	333.926	1.77942	108.902	2.65389	177.297	1.73169	197.256
1.41082	334.041	1.78344	108.923	2.65389	177.333	1.73169	197.314
1.41082	334.143	1.78344	108.935	2.65389	177.36	1.73169	197.384
1.41082	334.239	1.78344	108.974	2.65389	177.39	1.73169	197.452
1.41082	334.33	1.78344	108.997	2.65389	177.417	1.73169	197.509
1.41082	334.45	1.78344	109.019	2.65389	177.461	1.73169	197.564
1.41082	334.561	1.78344	109.037	2.6579	177.485	1.73169	197.623
1.41483	334.667	1.78344	109.049	2.6579	177.51	1.7357	197.667
1.41483	334.777	1.78344	109.083	2.6579	177.54	1.7357	197.721
1.41483	334.889	1.78344	109.098	2.6579	177.578	1.7357	197.787
1.41483	335.003	1.78746	109.108	2.6579	177.612	1.7357	197.856
1.41483	335.103	1.78746	109.132	2.6579	177.649	1.7357	197.923
1.41483	335.204	1.78746	109.16	2.6579	177.678	1.7357	197.972
1.41483	335.311	1.78746	109.19	2.66192	177.707	1.73972	198.019
1.41483	335.42	1.78746	109.213	2.66192	177.734	1.73972	198.08
1.41885	335.531	1.78746	109.234	2.66192	177.771	1.73972	198.127
1.41885	335.649	1.78746	109.255	2.66192	177.809	1.73972	198.186
1.41885	335.761	1.79148	109.283	2.66192	177.831	1.73972	198.237
1.41885	335.881	1.79148	109.309	2.66192	177.857	1.73972	198.291
1.41885	336.002	1.79148	109.331	2.66192	177.89	1.73972	198.35
1.41885	336.116	1.79148	109.352	2.66594	177.91	1.74374	198.396
1.41885	336.221	1.79148	109.36	2.66594	177.946	1.74374	198.449
1.42287	336.326	1.79148	109.377	2.66594	177.984	1.74374	198.503
1.42287	336.443	1.79148	109.403	2.66594	178.024	1.74374	198.558
1.42287	336.559	1.79148	109.431	2.66594	178.037	1.74374	198.601
1.42287	336.674	1.79549	109.444	2.66594	178.069	1.74374	198.643
1.42287	336.776	1.79549	109.479	2.66594	178.1	1.74374	198.704
1.42287	336.875	1.79549	109.5	2.66594	178.128	1.74776	198.756
1.42287	336.998	1.79549	109.524	2.66594	178.152	1.74776	198.81
1.42689	337.105	1.79549	109.552	2.66996	178.179	1.74776	198.872
1.42689	337.21	1.79549	109.562	2.66996	178.218	1.74776	198.936
1.42689	337.32	1.79549	109.579	2.66996	178.258	1.74776	198.99
1.42689	337.426	1.79549	109.603	2.66996	178.288	1.74776	199.043
1.42689	337.531	1.79951	109.633	2.66996	178.332	1.75177	199.094
1.42689	337.626	1.79951	109.667	2.66996	178.359	1.75177	199.142
1.42689	337.73	1.79951	109.695	2.66996	178.378	1.75177	199.194
1.4309	337.847	1.79951	109.708	2.67397	178.419	1.75177	199.256
1.4309	337.956	1.79951	109.745	2.67397	178.444	1.75177	199.312
1.4309	338.078	1.79951	109.771	2.67397	178.476	1.75177	199.369
1.4309	338.175	1.79951	109.787	2.67397	178.522	1.75177	199.415
1.4309	338.298	1.79951	109.805	2.67397	178.561	1.75177	199.461
1.4309	338.417	1.80353	109.836	2.67397	178.605	1.75579	199.523
1.4309	338.522	1.80353	109.88	2.67397	178.636	1.75579	199.568
1.43492	338.613	1.80353	109.899	2.67397	178.666	1.75579	199.621
1.43492	338.721	1.80353	109.919	2.67799	178.701	1.75579	199.685
1.43492	338.838	1.80353	109.938	2.67799	178.732	1.75579	199.722
1.43492	338.946	1.80353	109.967	2.67799	178.768	1.75579	199.759
1.43492	339.06	1.80755	109.989	2.67799	178.805	1.75579	199.815
1.43894	339.167	1.80755	110.025	2.67799	178.834	1.75981	199.869
1.43894	339.273	1.80755	110.044	2.67799	178.869	1.75981	199.917
1.43894	339.366	1.80755	110.053	2.67799	178.891	1.75981	199.979
1.43894	339.485	1.80755	110.061	2.67799	178.927	1.75981	200.035
1.43894	339.602	1.80755	110.081	2.68201	178.961	1.75981	200.086
1.43894	339.702	1.80755	110.097	2.68201	178.997	1.75981	200.131
1.43894	339.803	1.81156	110.126	2.68201	179.034	1.75981	200.186
1.44296	339.909	1.81156	110.163	2.68201	179.078	1.75981	200.241
1.44296	340.005	1.81156	110.2	2.68201	179.115	1.76383	200.291
1.44296	340.102	1.81156	110.226	2.68201	179.142	1.76383	200.333
1.44296	340.217	1.81156	110.244	2.68201	179.179	1.76383	200.401
1.44296	340.333	1.81156	110.271	2.68603	179.203	1.76383	200.461
1.44296	340.423	1.81156	110.274	2.68603	179.239	1.76383	200.508
1.44296	340.501	1.81156	110.302	2.68603	179.285	1.76383	200.548
1.44296	340.611	1.81558	110.325	2.68603	179.319	1.76383	200.606
1.44697	340.725	1.81558	110.341	2.68603	179.343	1.76784	200.658
1.44697	340.829	1.81558	110.367	2.68603	179.381	1.76784	200.707
1.44697	340.929	1.81558	110.392	2.68603	179.411	1.76784	200.754
1.44697	341.042	1.81558	110.413	2.69004	179.443	1.76784	200.809
1.44697	341.164	1.8196	110.432	2.69004	179.475	1.76784	200.874
1.44697	341.269	1.8196	110.448	2.69004	179.51	1.76784	200.922
1.44697	341.351	1.8196	110.479	2.69004	179.544	1.76784	200.968
1.45099	341.453	1.8196	110.492	2.69004	179.591	1.77186	201.025
1.45099	341.548	1.8196	110.5	2.69004	179.625	1.77186	201.075
1.45099	341.658	1.8196	110.522	2.69004	179.669	1.77186	201.135
1.45099	341.769	1.8196	110.543	2.69406	179.701	1.77186	201.18
1.45099	341.89	1.8196	110.562	2.69406	179.729	1.77186	201.236
1.45099	341.971	1.82362	110.581	2.69406	179.772	1.77186	201.288
1.45099	342.053	1.82362	110.603	2.69406	179.822	1.77186	201.322
1.45501	342.165	1.82362	110.622	2.69406	179.849	1.77588	201.375
1.45501	342.276	1.82362	110.645	2.69406	179.878	1.77588	201.435
1.45501	342.381	1.82362	110.665	2.69406	179.896	1.77588	201.481
1.45501	342.482	1.82362	110.69	2.69808	179.928	1.77588	201.536
1.45501	342.572	1.82362	110.71	2.69808	179.972	1.77588	201.584
1.45501	342.671	1.82763	110.722	2.69808	180.012	1.77588	201.628
1.45501	342.766	1.82763	110.747	2.69808	180.034	1.77588	201.67
1.45903	342.867	1.82763	110.76	2.69808	180.065	1.77588	201.725
1.45903	342.973	1.82763	110.782	2.7021	180.1	1.7799	201.779
1.45903	343.084	1.82763	110.803	2.7021	180.13	1.7799	201.83
1.45903	343.191	1.82763	110.815	2.7021	180.179	1.7799	201.888
1.45903	343.299	1.82763	110.827	2.7021	180.214	1.7799	201.942
1.45903	343.4	1.82763	110.838	2.7021	180.243	1.7799	201.994
1.45903	343.485	1.83165	110.855	2.7021	180.272	1.7799	202.044
1.46304	343.568	1.83165	110.875	2.7021	180.292	1.7799	202.092
1.46304	343.683	1.83165	110.895	2.70611	180.326	1.7799	202.129
1.46304	343.782	1.83165	110.917	2.70611	180.347	1.7799	202.183
1.46304	343.904	1.83165	110.933	2.70611	180.389	1.78391	202.237
1.46304	344.002	1.83165	110.945	2.70611	180.422	1.78391	202.287
1.46304	344.09	1.83165	110.951	2.70611	180.459	1.78391	202.345
1.46304	344.178	1.83567	110.972	2.70611	180.482	1.78391	202.416
1.46706	344.276	1.83567	110.986	2.70611	180.499	1.78391	202.481
1.46706	344.378	1.83567	111.002	2.70611	180.532	1.78391	202.524
1.46706	344.485	1.83567	111.03	2.71013	180.567	1.78391	202.567
1.46706	344.582	1.83567	111.053	2.71013	180.602	1.78793	202.619
1.46706	344.671	1.83567	111.067	2.71013	180.651	1.78793	202.669
1.46706	344.759	1.83567	111.075	2.71013	180.683	1.78793	202.736
1.46706	344.85	1.83968	111.092	2.71013	180.707	1.78793	202.79
1.46706	344.944	1.83968	111.116	2.71013	180.75	1.78793	202.823
1.46706	345.043	1.83968	111.126	2.71013	180.776	1.78793	202.869
1.47108	345.13	1.83968	111.152	2.71013	180.803	1.78793	202.922
1.47108	345.244	1.83968	111.166	2.71415	180.831	1.79195	202.986
1.47108	345.341	1.83968	111.172	2.71415	180.867	1.79195	203.031
1.47108	345.44	1.83968	111.191	2.71415	180.904	1.79195	203.086
1.47108	345.534	1.8437	111.208	2.71415	180.946	1.79195	203.144
1.47108	345.622	1.8437	111.226	2.71415	180.988	1.79195	203.206
1.47108	345.718	1.8437	111.238	2.71415	181.024	1.79195	203.257
1.47108	345.822	1.8437	111.272	2.71817	181.054	1.79195	203.302
1.4751	345.92	1.8437	111.293	2.71817	181.09	1.79195	203.356
1.4751	346.022	1.8437	111.3	2.71817	181.129	1.79597	203.412
1.4751	346.117	1.8437	111.316	2.71817	181.174	1.79597	203.47
1.4751	346.225	1.84772	111.331	2.71817	181.207	1.79597	203.517
1.4751	346.33	1.84772	111.358	2.71817	181.241	1.79597	203.577
1.4751	346.425	1.84772	111.37	2.71817	181.273	1.79597	203.618
1.4751	346.508	1.84772	111.395	2.71817	181.296	1.79597	203.663
1.47911	346.611	1.84772	111.418	2.72218	181.33	1.79597	203.711
1.47911	346.732	1.84772	111.421	2.72218	181.379	1.79597	203.778
1.47911	346.828	1.84772	111.439	2.72218	181.41	1.79998	203.835
1.47911	346.916	1.84772	111.458	2.72218	181.445	1.79998	203.884
1.47911	347.009	1.84772	111.482	2.72218	181.477	1.79998	203.946
1.47911	347.101	1.84772	111.504	2.72218	181.509	1.79998	204.014
1.47911	347.188	1.85174	111.517	2.72218	181.542	1.79998	204.072
1.47911	347.286	1.85174	111.541	2.7262	181.586	1.79998	204.111
1.48313	347.391	1.85174	111.554	2.7262	181.639	1.804	204.165
1.48313	347.499	1.85174	111.58	2.7262	181.679	1.804	204.221
1.48313	347.616	1.85174	111.605	2.7262	181.716	1.804	204.276
1.48313	347.707	1.85174	111.616	2.7262	181.76	1.804	204.337
1.48313	347.799	1.85174	111.633	2.7262	181.809	1.804	204.392
1.48313	347.897	1.85575	111.663	2.7262	181.856	1.804	204.438
1.48313	347.983	1.85575	111.696	2.73022	181.884	1.804	204.472
1.48715	348.084	1.85575	111.717	2.73022	181.923	1.80802	204.524
1.48715	348.19	1.85575	111.752	2.73022	181.973	1.80802	204.589
1.48715	348.297	1.85575	111.768	2.73022	182.016	1.80802	204.654
1.48715	348.384	1.85575	111.784	2.73022	182.053	1.80802	204.704
1.48715	348.474	1.85575	111.815	2.73022	182.093	1.80802	204.74
1.48715	348.573	1.85575	111.822	2.73022	182.135	1.80802	204.793
1.48715	348.65	1.85977	111.85	2.73022	182.179	1.80802	204.835
1.49116	348.76	1.85977	111.873	2.73423	182.216	1.81203	204.895
1.49116	348.865	1.85977	111.901	2.73423	182.263	1.81203	204.946
1.49116	348.968	1.85977	111.912	2.73423	182.306	1.81203	205.007
1.49116	349.073	1.85977	111.922	2.73423	182.362	1.81203	205.066
1.49116	349.178	1.85977	111.949	2.73423	182.404	1.81203	205.118
1.49116	349.271	1.85977	111.965	2.73423	182.45	1.81203	205.166
1.49116	349.365	1.86379	111.985	2.73423	182.493	1.81605	205.219
1.49518	349.46	1.86379	112.019	2.73825	182.527	1.81605	205.272
1.49518	349.569	1.86379	112.049	2.73825	182.563	1.81605	205.326
1.49518	349.671	1.86379	112.068	2.73825	182.626	1.81605	205.376
1.49518	349.78	1.86379	112.085	2.73825	182.668	1.81605	205.436
1.49518	349.877	1.86379	112.111	2.73825	182.701	1.81605	205.49
1.49518	349.97	1.86379	112.132	2.73825	182.742	1.81605	205.535
1.49518	350.057	1.86781	112.151	2.73825	182.781	1.82007	205.581
1.4992	350.161	1.86781	112.17	2.73825	182.828	1.82007	205.636
1.4992	350.264	1.86781	112.2	2.74227	182.869	1.82007	205.69
1.4992	350.369	1.86781	112.226	2.74227	182.916	1.82007	205.736
1.4992	350.463	1.86781	112.247	2.74227	182.962	1.82007	205.783
1.4992	350.547	1.86781	112.269	2.74227	183.004	1.82007	205.833
1.50322	350.64	1.86781	112.291	2.74227	183.059	1.82007	205.877
1.50322	350.726	1.87182	112.306	2.74227	183.115	1.82409	205.928
1.50322	350.828	1.87182	112.319	2.74227	183.15	1.82409	205.982
1.50322	350.933	1.87182	112.33	2.74629	183.181	1.82409	206.035
1.50322	351.019	1.87182	112.362	2.74629	183.228	1.82409	206.084
1.50322	351.104	1.87182	112.385	2.74629	183.282	1.82409	206.125
1.50322	351.179	1.87182	112.39	2.74629	183.329	1.82409	206.167
1.50322	351.271	1.87182	112.405	2.74629	183.356	1.82409	206.218
1.50723	351.374	1.87584	112.426	2.74629	183.391	1.82409	206.266
1.50723	351.47	1.87584	112.468	2.74629	183.443	1.8281	206.308
1.50723	351.555	1.87584	112.481	2.7503	183.484	1.8281	206.353
1.50723	351.659	1.87584	112.501	2.7503	183.53	1.8281	206.42
1.50723	351.755	1.87584	112.522	2.7503	183.573	1.8281	206.479
1.50723	351.838	1.87584	112.54	2.7503	183.623	1.8281	206.513
1.50723	351.937	1.87584	112.561	2.7503	183.658	1.8281	206.557
1.51125	352.045	1.87986	112.585	2.7503	183.696	1.8281	206.619
1.51125	352.137	1.87986	112.61	2.7503	183.742	1.83212	206.657
1.51125	352.222	1.87986	112.633	2.75432	183.779	1.83212	206.694
1.51125	352.318	1.87986	112.656	2.75432	183.825	1.83212	206.755
1.51125	352.412	1.87986	112.677	2.75432	183.873	1.83212	206.809
1.51125	352.491	1.87986	112.684	2.75432	183.927	1.83212	206.846
1.51125	352.583	1.88388	112.709	2.75432	183.962	1.83212	206.894
1.51125	352.672	1.88388	112.722	2.75432	184.023	1.83212	206.936
1.51527	352.768	1.88388	112.748	2.75432	184.066	1.83614	206.977
1.51527	352.857	1.88388	112.776	2.75834	184.105	1.83614	207.028
1.51527	352.959	1.88388	112.779	2.75834	184.146	1.83614	207.086
1.51527	353.064	1.88388	112.801	2.75834	184.2	1.83614	207.146
1.51527	353.164	1.88388	112.823	2.75834	184.246	1.83614	207.196
1.51527	353.263	1.88789	112.844	2.75834	184.283	1.83614	207.228
1.51929	353.345	1.88789	112.858	2.75834	184.317	1.83614	207.279
1.51929	353.439	1.88789	112.878	2.76236	184.354	1.83614	207.33
1.51929	353.531	1.88789	112.901	2.76236	184.402	1.84016	207.378
1.51929	353.622	1.88789	112.91	2.76236	184.438	1.84016	207.437
1.51929	353.725	1.88789	112.924	2.76236	184.493	1.84016	207.478
1.51929	353.822	1.88789	112.933	2.76236	184.543	1.84016	207.53
1.51929	353.907	1.89191	112.957	2.76236	184.568	1.84016	207.572
1.5233	353.974	1.89191	112.975	2.76637	184.604	1.84016	207.611
1.5233	354.073	1.89191	112.991	2.76637	184.641	1.84016	207.66
1.5233	354.177	1.89191	113.01	2.76637	184.685	1.84417	207.708
1.5233	354.275	1.89191	113.037	2.76637	184.727	1.84417	207.745
1.5233	354.353	1.89191	113.064	2.76637	184.77	1.84417	207.805
1.5233	354.434	1.89191	113.077	2.76637	184.81	1.84417	207.861
1.5233	354.53	1.89191	113.086	2.76637	184.843	1.84417	207.91
1.5233	354.606	1.89593	113.104	2.77039	184.886	1.84417	207.965
1.52732	354.694	1.89593	113.127	2.77039	184.921	1.84417	208.001
1.52732	354.796	1.89593	113.147	2.77039	184.957	1.84417	208.064
1.52732	354.89	1.89593	113.171	2.77039	184.999	1.84417	208.102
1.52732	354.98	1.89593	113.183	2.77039	185.05	1.84819	208.157
1.52732	355.081	1.89593	113.206	2.77039	185.072	1.84819	208.212
1.52732	355.173	1.89593	113.223	2.77039	185.103	1.84819	208.277
1.52732	355.26	1.89995	113.233	2.77039	185.151	1.84819	208.32
1.53134	355.347	1.89995	113.259	2.77441	185.188	1.84819	208.371
1.53134	355.428	1.89995	113.277	2.77441	185.235	1.84819	208.425
1.53134	355.526	1.89995	113.306	2.77441	185.278	1.84819	208.478
1.53134	355.617	1.89995	113.334	2.77441	185.325	1.85221	208.526
1.53134	355.708	1.89995	113.352	2.77441	185.367	1.85221	208.575
1.53134	355.786	1.89995	113.353	2.77441	185.395	1.85221	208.635
1.53134	355.874	1.90396	113.364	2.77441	185.436	1.85221	208.69
1.53134	355.959	1.90396	113.387	2.77441	185.468	1.85221	208.737
1.53134	356.053	1.90396	113.408	2.77843	185.514	1.85221	208.785
1.53536	356.156	1.90396	113.438	2.77843	185.56	1.85221	208.832
1.53536	356.253	1.90396	113.46	2.77843	185.591	1.85623	208.883
1.53536	356.337	1.90396	113.477	2.77843	185.633	1.85623	208.942
1.53536	356.435	1.90396	113.498	2.77843	185.686	1.85623	208.99
1.53536	356.526	1.90798	113.504	2.77843	185.73	1.85623	209.038
1.53536	356.615	1.90798	113.516	2.77843	185.767	1.85623	209.087
1.53536	356.688	1.90798	113.535	2.78244	185.815	1.85623	209.126
1.53937	356.778	1.90798	113.561	2.78244	185.856	1.85623	209.167
1.53937	356.875	1.90798	113.567	2.78244	185.901	1.85623	209.221
1.53937	356.975	1.90798	113.577	2.78244	185.955	1.86024	209.273
1.53937	357.056	1.90798	113.603	2.78244	185.986	1.86024	209.33
1.53937	357.145	1.90798	113.614	2.78244	186.023	1.86024	209.383
1.53937	357.231	1.912	113.636	2.78244	186.057	1.86024	209.436
1.53937	357.315	1.912	113.656	2.78646	186.092	1.86024	209.494
1.53937	357.402	1.912	113.669	2.78646	186.138	1.86024	209.543
1.54339	357.489	1.912	113.702	2.78646	186.184	1.86024	209.586
1.54339	357.58	1.912	113.727	2.78646	186.22	1.86426	209.634
1.54339	357.675	1.912	113.739	2.78646	186.251	1.86426	209.691
1.54339	357.78	1.912	113.742	2.78646	186.285	1.86426	209.747
1.54339	357.875	1.912	113.76	2.78646	186.321	1.86426	209.791
1.54339	357.953	1.912	113.774	2.79048	186.354	1.86426	209.837
1.54339	358.045	1.91601	113.8	2.79048	186.396	1.86426	209.887
1.54339	358.128	1.91601	113.832	2.79048	186.433	1.86426	209.94
1.54741	358.221	1.91601	113.854	2.79048	186.481	1.86828	209.983
1.54741	358.317	1.91601	113.871	2.79048	186.534	1.86828	210.024
1.54741	358.411	1.91601	113.887	2.79048	186.576	1.86828	210.08
1.54741	358.517	1.91601	113.897	2.79048	186.609	1.86828	210.14
1.54741	358.605	1.91601	113.912	2.79449	186.638	1.86828	210.21
1.54741	358.695	1.92003	113.937	2.79449	186.678	1.86828	210.264
1.54741	358.787	1.92003	113.959	2.79449	186.719	1.87229	210.302
1.55142	358.879	1.92003	113.981	2.79449	186.76	1.87229	210.354
1.55142	358.966	1.92003	113.959	2.79449	186.805	1.87229	210.4
1.55142	359.069	1.92003	113.945	2.79449	186.84	1.87229	210.458
1.55142	359.162	1.92003	113.96	2.79449	186.874	1.87229	210.515
1.55142	359.266	1.92003	113.964	2.79449	186.909	1.87229	210.564
1.55142	359.337	1.92405	113.974	2.79449	186.946	1.87229	210.597
1.55544	359.428	1.92405	113.98	2.79449	186.998	1.87229	210.646
1.55544	359.528	1.92405	114	2.79851	187.037	1.87631	210.706
1.55544	359.621	1.92405	114.013	2.79851	187.074	1.87631	210.755
1.55544	359.706	1.92405	114.029	2.79851	187.119	1.87631	210.801
1.55544	359.791	1.92405	114.042	2.79851	187.159	1.87631	210.847
1.55544	359.873	1.92405	114.058	2.79851	187.196	1.87631	210.878
1.55544	359.956	1.92807	114.059	2.79851	187.227	1.88033	210.942
1.55946	360.044	1.92807	114.066	2.79851	187.267	1.88033	210.981
1.55946	360.133	1.92807	114.083	2.80253	187.311	1.88033	211.032
1.55946	360.23	1.92807	114.105	2.80253	187.365	1.88033	211.087
1.55946	360.32	1.92807	114.127	2.80253	187.401	1.88033	211.137
1.55946	360.385	1.92807	114.136	2.80253	187.444	1.88033	211.175
1.55946	360.471	1.92807	114.151	2.80253	187.487	1.88033	211.21
1.55946	360.561	1.93208	114.165	2.80253	187.54	1.88033	211.243
1.56348	360.645	1.93208	114.168	2.80253	187.581	1.88435	211.29
1.56348	360.727	1.93208	114.188	2.80655	187.61	1.88435	211.343
1.56348	360.825	1.93208	114.208	2.80655	187.665	1.88435	211.395
1.56348	360.922	1.93208	114.228	2.80655	187.704	1.88435	211.448
1.56348	361	1.93208	114.237	2.80655	187.735	1.88435	211.499
1.56749	361.093	1.93208	114.251	2.80655	187.779	1.88435	211.543
1.56749	361.183	1.9361	114.275	2.80655	187.821	1.88435	211.592
1.56749	361.273	1.9361	114.288	2.80655	187.856	1.88836	211.633
1.56749	361.335	1.9361	114.31	2.80655	187.894	1.88836	211.682
1.56749	361.409	1.9361	114.324	2.81056	187.934	1.88836	211.74
1.56749	361.498	1.9361	114.339	2.81056	187.984	1.88836	211.789
1.56749	361.577	1.9361	114.357	2.81056	188.018	1.88836	211.83
1.57151	361.644	1.94012	114.375	2.81056	188.066	1.88836	211.871
1.57151	361.721	1.94012	114.389	2.81056	188.127	1.88836	211.912
1.57151	361.806	1.94012	114.407	2.81056	188.178	1.88836	211.962
1.57151	361.909	1.94012	114.433	2.81056	188.223	1.89238	212.012
1.57151	362.002	1.94012	114.455	2.81056	188.263	1.89238	212.056
1.57151	362.083	1.94012	114.466	2.81458	188.299	1.89238	212.106
1.57151	362.15	1.94012	114.467	2.81458	188.346	1.89238	212.159
1.57553	362.237	1.94012	114.49	2.81458	188.39	1.89238	212.218
1.57553	362.322	1.94414	114.511	2.81458	188.431	1.89238	212.253
1.57553	362.393	1.94414	114.525	2.81458	188.464	1.89238	212.301
1.57553	362.481	1.94414	114.541	2.81458	188.514	1.8964	212.356
1.57553	362.569	1.94414	114.559	2.8186	188.563	1.8964	212.387
1.57553	362.646	1.94414	114.582	2.8186	188.602	1.8964	212.439
1.57553	362.722	1.94815	114.592	2.8186	188.633	1.8964	212.502
1.57553	362.799	1.94815	114.605	2.8186	188.676	1.8964	212.538
1.57955	362.869	1.94815	114.627	2.8186	188.713	1.8964	212.571
1.57955	362.952	1.94815	114.653	2.8186	188.739	1.8964	212.625
1.57955	363.048	1.94815	114.665	2.8186	188.792	1.90042	212.676
1.57955	363.133	1.94815	114.671	2.8186	188.829	1.90042	212.726
1.57955	363.218	1.94815	114.677	2.82262	188.852	1.90042	212.78
1.57955	363.296	1.95217	114.699	2.82262	188.908	1.90042	212.814
1.58356	363.388	1.95217	114.716	2.82262	188.964	1.90042	212.842
1.58356	363.463	1.95217	114.731	2.82262	189.011	1.90042	212.878
1.58356	363.541	1.95217	114.752	2.82262	189.047	1.90042	212.926
1.58356	363.629	1.95217	114.761	2.82262	189.089	1.90443	212.978
1.58356	363.711	1.95217	114.774	2.82262	189.124	1.90443	213.028
1.58356	363.784	1.95217	114.785	2.82663	189.154	1.90443	213.072
1.58356	363.858	1.95217	114.797	2.82663	189.195	1.90443	213.12
1.58758	363.933	1.95619	114.817	2.82663	189.253	1.90443	213.175
1.58758	364.005	1.95619	114.834	2.82663	189.29	1.90443	213.225
1.58758	364.08	1.95619	114.857	2.82663	189.333	1.90443	213.258
1.58758	364.171	1.95619	114.883	2.82663	189.365	1.90443	213.313
1.58758	364.243	1.95619	114.894	2.83065	189.401	1.90845	213.352
1.58758	364.311	1.95619	114.898	2.83065	189.438	1.90845	213.394
1.58758	364.387	1.95619	114.91	2.83065	189.487	1.90845	213.453
1.5916	364.468	1.95619	114.932	2.83065	189.535	1.90845	213.499
1.5916	364.535	1.96021	114.949	2.83065	189.567	1.90845	213.542
1.5916	364.607	1.96021	114.971	2.83065	189.598	1.90845	213.584
1.5916	364.679	1.96021	114.987	2.83065	189.64	1.90845	213.63
1.5916	364.751	1.96021	115.011	2.83065	189.684	1.90845	213.668
1.5916	364.816	1.96021	115.038	2.83467	189.713	1.90845	213.716
1.5916	364.884	1.96021	115.053	2.83467	189.758	1.91247	213.756
1.5916	364.961	1.96021	115.077	2.83467	189.809	1.91247	213.806
1.59562	365.041	1.96422	115.092	2.83467	189.858	1.91247	213.875
1.59562	365.115	1.96422	115.102	2.83467	189.892	1.91247	213.919
1.59562	365.204	1.96422	115.11	2.83467	189.927	1.91247	213.957
1.59562	365.287	1.96422	115.134	2.83467	189.962	1.91247	214.009
1.59562	365.354	1.96422	115.158	2.83467	190.01	1.91247	214.053
1.59562	365.419	1.96422	115.174	2.83869	190.049	1.91649	214.107
1.59562	365.479	1.96422	115.187	2.83869	190.098	1.91649	214.155
1.59562	365.546	1.96824	115.19	2.83869	190.141	1.91649	214.208
1.59562	365.624	1.96824	115.204	2.83869	190.193	1.91649	214.26
1.59963	365.693	1.96824	115.231	2.83869	190.245	1.91649	214.307
1.59963	365.774	1.96824	115.243	2.83869	190.28	1.91649	214.346
1.59963	365.862	1.96824	115.257	2.83869	190.321	1.91649	214.404
1.59963	365.931	1.96824	115.268	2.8427	190.352	1.9205	214.441
1.59963	366.007	1.96824	115.281	2.8427	190.402	1.9205	214.502
1.59963	366.092	1.97226	115.293	2.8427	190.447	1.9205	214.545
1.59963	366.164	1.97226	115.319	2.8427	190.494	1.9205	214.593
1.60365	366.237	1.97226	115.34	2.8427	190.535	1.9205	214.651
1.60365	366.303	1.97226	115.347	2.8427	190.568	1.9205	214.695
1.60365	366.39	1.97226	115.37	2.8427	190.603	1.9205	214.733
1.60365	366.463	1.97226	115.393	2.8427	190.647	1.9205	214.789
1.60365	366.53	1.97226	115.396	2.84672	190.694	1.92452	214.841
1.60365	366.603	1.97226	115.404	2.84672	190.734	1.92452	214.894
1.60365	366.671	1.97628	115.433	2.84672	190.784	1.92452	214.957
1.60365	366.748	1.97628	115.455	2.84672	190.827	1.92452	215.007
1.60767	366.82	1.97628	115.463	2.84672	190.889	1.92452	215.06
1.60767	366.901	1.97628	115.481	2.84672	190.928	1.92452	215.112
1.60767	366.983	1.97628	115.495	2.85074	190.958	1.92452	215.157
1.60767	367.061	1.97628	115.505	2.85074	190.997	1.92854	215.207
1.60767	367.14	1.97628	115.511	2.85074	191.052	1.92854	215.255
1.60767	367.214	1.97628	115.541	2.85074	191.105	1.92854	215.299
1.60767	367.278	1.97628	115.556	2.85074	191.145	1.92854	215.355
1.60767	367.354	1.98029	115.58	2.85074	191.174	1.92854	215.412
1.61169	367.437	1.98029	115.605	2.85074	191.217	1.92854	215.452
1.61169	367.514	1.98029	115.617	2.85074	191.265	1.92854	215.505
1.61169	367.595	1.98029	115.624	2.85476	191.312	1.93256	215.556
1.61169	367.678	1.98029	115.654	2.85476	191.352	1.93256	215.602
1.61169	367.763	1.98029	115.672	2.85476	191.399	1.93256	215.639
1.61169	367.844	1.98029	115.673	2.85476	191.431	1.93256	215.699
1.61169	367.915	1.98431	115.699	2.85476	191.47	1.93256	215.721
1.6157	367.987	1.98431	115.717	2.85476	191.505	1.93256	215.774
1.6157	368.073	1.98431	115.731	2.85476	191.543	1.93256	215.822
1.6157	368.15	1.98431	115.755	2.85877	191.585	1.93657	215.88
1.6157	368.235	1.98431	115.787	2.85877	191.644	1.93657	215.923
1.6157	368.315	1.98431	115.797	2.85877	191.69	1.93657	215.965
1.6157	368.372	1.98431	115.82	2.85877	191.728	1.93657	216.034
1.6157	368.438	1.98833	115.836	2.85877	191.772	1.93657	216.105
1.61972	368.522	1.98833	115.846	2.85877	191.814	1.93657	216.14
1.61972	368.608	1.98833	115.869	2.85877	191.862	1.93657	216.176
1.61972	368.682	1.98833	115.895	2.85877	191.896	1.94059	216.225
1.61972	368.749	1.98833	115.913	2.86279	191.944	1.94059	216.283
1.61972	368.806	1.98833	115.922	2.86279	191.989	1.94059	216.333
1.61972	368.884	1.98833	115.947	2.86279	192.032	1.94059	216.382
1.61972	368.951	1.98833	115.96	2.86279	192.087	1.94059	216.43
1.62374	369.025	1.99234	115.971	2.86279	192.121	1.94461	216.482
1.62374	369.099	1.99234	115.98	2.86279	192.151	1.94461	216.522
1.62374	369.178	1.99234	116.006	2.86279	192.196	1.94461	216.572
1.62374	369.266	1.99234	116.038	2.86681	192.243	1.94461	216.626
1.62374	369.338	1.99234	116.066	2.86681	192.275	1.94461	216.67
1.62374	369.408	1.99234	116.075	2.86681	192.325	1.94461	216.717
1.62374	369.485	1.99234	116.084	2.86681	192.375	1.94461	216.752
1.62775	369.555	1.99636	116.106	2.86681	192.419	1.94862	216.793
1.62775	369.63	1.99636	116.118	2.86681	192.47	1.94862	216.835
1.62775	369.717	1.99636	116.134	2.86681	192.519	1.94862	216.877
1.62775	369.782	1.99636	116.163	2.86681	192.551	1.94862	216.928
1.62775	369.867	1.99636	116.18	2.87082	192.587	1.94862	216.978
1.62775	369.929	1.99636	116.199	2.87082	192.643	1.94862	217.019
1.63177	370.006	1.99636	116.22	2.87082	192.691	1.94862	217.06
1.63177	370.074	2.00038	116.243	2.87082	192.722	1.94862	217.1
1.63177	370.145	2.00038	116.256	2.87082	192.762	1.95264	217.146
1.63177	370.219	2.00038	116.282	2.87082	192.807	1.95264	217.195
1.63177	370.286	2.00038	116.29	2.87082	192.852	1.95264	217.247
1.63177	370.355	2.00038	116.297	2.87484	192.903	1.95264	217.295
1.63177	370.407	2.00038	116.314	2.87484	192.946	1.95264	217.339
1.63579	370.482	2.00038	116.333	2.87484	192.981	1.95264	217.385
1.63579	370.563	2.0044	116.352	2.87484	193.031	1.95264	217.422
1.63579	370.622	2.0044	116.374	2.87484	193.088	1.95666	217.469
1.63579	370.689	2.0044	116.392	2.87484	193.131	1.95666	217.509
1.63579	370.754	2.0044	116.414	2.87484	193.168	1.95666	217.561
1.63579	370.822	2.0044	116.438	2.87886	193.213	1.95666	217.609
1.63579	370.881	2.0044	116.46	2.87886	193.258	1.95666	217.655
1.63579	370.956	2.0044	116.478	2.87886	193.296	1.95666	217.679
1.63981	371.019	2.00841	116.491	2.87886	193.35	1.95666	217.73
1.63981	371.091	2.00841	116.501	2.87886	193.39	1.96068	217.77
1.63981	371.169	2.00841	116.527	2.87886	193.426	1.96068	217.821
1.63981	371.249	2.00841	116.546	2.88288	193.476	1.96068	217.864
1.63981	371.319	2.00841	116.572	2.88288	193.525	1.96068	217.905
1.63981	371.381	2.00841	116.587	2.88288	193.561	1.96068	217.937
1.63981	371.444	2.01243	116.593	2.88288	193.603	1.96068	217.985
1.63981	371.508	2.01243	116.602	2.88288	193.643	1.96068	218.024
1.64382	371.588	2.01243	116.625	2.88288	193.682	1.96068	218.078
1.64382	371.654	2.01243	116.639	2.88288	193.728	1.96469	218.114
1.64382	371.725	2.01243	116.667	2.88689	193.773	1.96469	218.152
1.64382	371.814	2.01243	116.671	2.88689	193.812	1.96469	218.195
1.64382	371.895	2.01243	116.678	2.88689	193.852	1.96469	218.239
1.64382	371.958	2.01645	116.699	2.88689	193.896	1.96469	218.291
1.64382	372.021	2.01645	116.718	2.88689	193.933	1.96469	218.339
1.64784	372.092	2.01645	116.726	2.88689	193.97	1.96871	218.377
1.64784	372.157	2.01645	116.734	2.88689	194.006	1.96871	218.413
1.64784	372.23	2.01645	116.746	2.89091	194.067	1.96871	218.458
1.64784	372.303	2.01645	116.762	2.89091	194.1	1.96871	218.515
1.64784	372.383	2.01645	116.765	2.89091	194.145	1.96871	218.551
1.64784	372.451	2.02047	116.778	2.89091	194.194	1.96871	218.586
1.64784	372.506	2.02047	116.798	2.89091	194.238	1.96871	218.611
1.65186	372.566	2.02047	116.819	2.89493	194.278	1.96871	218.669
1.65186	372.641	2.02047	116.839	2.89493	194.315	1.97273	218.712
1.65186	372.71	2.02047	116.851	2.89493	194.366	1.97273	218.751
1.65186	372.77	2.02047	116.864	2.89493	194.399	1.97273	218.791
1.65186	372.846	2.02047	116.861	2.89493	194.435	1.97273	218.837
1.65186	372.906	2.02047	116.88	2.89493	194.467	1.97273	218.885
1.65186	372.966	2.02448	116.892	2.89493	194.494	1.97273	218.942
1.65588	373.027	2.02448	116.896	2.89895	194.538	1.97273	218.985
1.65588	373.109	2.02448	116.91	2.89895	194.591	1.97273	219.02
1.65588	373.173	2.02448	116.928	2.89895	194.622	1.97675	219.053
1.65588	373.241	2.02448	116.931	2.89895	194.664	1.97675	219.093
1.65588	373.319	2.02448	116.935	2.89895	194.705	1.97675	219.144
1.65588	373.39	2.02448	116.956	2.89895	194.744	1.97675	219.192
1.65588	373.448	2.0285	116.958	2.89895	194.781	1.97675	219.224
1.65989	373.515	2.0285	116.967	2.90296	194.81	1.97675	219.26
1.65989	373.585	2.0285	116.992	2.90296	194.857	1.97675	219.303
1.65989	373.654	2.0285	116.994	2.90296	194.9	1.97675	219.356
1.65989	373.732	2.0285	117.005	2.90296	194.947	1.98076	219.391
1.65989	373.802	2.0285	117.017	2.90296	194.975	1.98076	219.443
1.65989	373.847	2.0285	117.025	2.90296	195.011	1.98076	219.49
1.65989	373.899	2.03252	117.042	2.90296	195.046	1.98076	219.542
1.65989	373.963	2.03252	117.06	2.90698	195.084	1.98076	219.586
1.65989	374.037	2.03252	117.072	2.90698	195.129	1.98076	219.618
1.65989	374.098	2.03252	117.072	2.90698	195.161	1.98076	219.659
1.66391	374.161	2.03252	117.084	2.90698	195.192	1.98478	219.723
1.66391	374.232	2.03252	117.086	2.90698	195.222	1.98478	219.771
1.66391	374.307	2.03252	117.097	2.90698	195.255	1.98478	219.815
1.66391	374.372	2.03654	117.107	2.90698	195.292	1.98478	219.857
1.66391	374.433	2.03654	117.121	2.911	195.318	1.98478	219.893
1.66391	374.496	2.03654	117.125	2.911	195.358	1.98478	219.917
1.66391	374.558	2.03654	117.137	2.911	195.411	1.98478	219.966
1.66793	374.64	2.03654	117.15	2.911	195.455	1.98478	220.018
1.66793	374.708	2.03654	117.141	2.911	195.489	1.9888	220.063
1.66793	374.767	2.03654	117.147	2.911	195.521	1.9888	220.108
1.66793	374.841	2.04055	117.158	2.911	195.558	1.9888	220.152
1.66793	374.927	2.04055	117.158	2.91502	195.589	1.9888	220.195
1.66793	374.992	2.04055	117.176	2.91502	195.623	1.9888	220.242
1.66793	375.044	2.04055	117.192	2.91502	195.663	1.9888	220.286
1.66793	375.099	2.04055	117.203	2.91502	195.708	1.9888	220.334
1.67195	375.177	2.04055	117.213	2.91502	195.748	1.99282	220.375
1.67195	375.247	2.04055	117.227	2.91502	195.782	1.99282	220.42
1.67195	375.311	2.04055	117.236	2.91502	195.811	1.99282	220.466
1.67195	375.389	2.04055	117.241	2.91502	195.841	1.99282	220.516
1.67195	375.446	2.04457	117.255	2.91903	195.888	1.99282	220.544
1.67195	375.497	2.04457	117.264	2.91903	195.919	1.99282	220.58
1.67195	375.565	2.04457	117.284	2.91903	195.952	1.99683	220.617
1.67195	375.64	2.04457	117.297	2.91903	196.002	1.99683	220.675
1.67596	375.704	2.04457	117.309	2.91903	196.046	1.99683	220.722
1.67596	375.773	2.04457	117.32	2.91903	196.082	1.99683	220.753
1.67596	375.847	2.04457	117.327	2.91903	196.118	1.99683	220.788
1.67596	375.922	2.04859	117.335	2.92305	196.151	1.99683	220.834
1.67596	375.982	2.04859	117.351	2.92305	196.188	1.99683	220.858
1.67596	376.053	2.04859	117.355	2.92305	196.229	2.00085	220.92
1.67596	376.127	2.04859	117.375	2.92305	196.271	2.00085	220.958
1.67998	376.198	2.04859	117.397	2.92305	196.3	2.00085	221.007
1.67998	376.251	2.04859	117.401	2.92305	196.339	2.00085	221.055
1.67998	376.326	2.04859	117.402	2.92305	196.373	2.00085	221.099
1.67998	376.391	2.0526	117.406	2.92305	196.408	2.00085	221.148
1.67998	376.456	2.0526	117.435	2.92707	196.449	2.00085	221.182
1.67998	376.529	2.0526	117.434	2.92707	196.484	2.00085	221.223
1.67998	376.595	2.0526	117.44	2.92707	196.524	2.00487	221.265
1.684	376.663	2.0526	117.449	2.92707	196.568	2.00487	221.311
1.684	376.735	2.0526	117.447	2.92707	196.61	2.00487	221.366
1.684	376.809	2.0526	117.457	2.92707	196.658	2.00487	221.401
1.684	376.885	2.0526	117.469	2.92707	196.676	2.00487	221.44
1.684	376.966	2.05662	117.474	2.92707	196.718	2.00888	221.472
1.684	377.031	2.05662	117.486	2.93108	196.749	2.00888	221.505
1.684	377.085	2.05662	117.509	2.93108	196.798	2.00888	221.551
1.68801	377.157	2.05662	117.524	2.93108	196.852	2.00888	221.591
1.68801	377.226	2.05662	117.524	2.93108	196.881	2.00888	221.646
1.68801	377.291	2.05662	117.529	2.93108	196.905	2.00888	221.682
1.68801	377.374	2.05662	117.544	2.93108	196.948	2.00888	221.715
1.68801	377.449	2.06064	117.55	2.93108	196.974	2.00888	221.751
1.68801	377.51	2.06064	117.558	2.9351	197.011	2.0129	221.79
1.68801	377.575	2.06064	117.574	2.9351	197.059	2.0129	221.836
1.69203	377.644	2.06064	117.588	2.9351	197.084	2.0129	221.882
1.69203	377.716	2.06064	117.604	2.9351	197.138	2.0129	221.924
1.69203	377.793	2.06064	117.6	2.9351	197.176	2.0129	221.967
1.69203	377.856	2.06466	117.606	2.9351	197.196	2.0129	222.01
1.69203	377.918	2.06466	117.612	2.9351	197.247	2.0129	222.044
1.69605	377.981	2.06466	117.63	2.9351	197.279	2.01692	222.089
1.69605	378.031	2.06466	117.634	2.93912	197.321	2.01692	222.129
1.69605	378.108	2.06466	117.65	2.93912	197.361	2.01692	222.177
1.69605	378.18	2.06466	117.639	2.93912	197.398	2.01692	222.221
1.69605	378.24	2.06466	117.65	2.93912	197.454	2.01692	222.247
1.69605	378.302	2.06867	117.666	2.93912	197.487	2.01692	222.283
1.69605	378.372	2.06867	117.683	2.93912	197.513	2.01692	222.32
1.70007	378.435	2.06867	117.692	2.93912	197.546	2.02094	222.354
1.70007	378.497	2.06867	117.695	2.94314	197.586	2.02094	222.401
1.70007	378.57	2.06867	117.712	2.94314	197.632	2.02094	222.448
1.70007	378.632	2.06867	117.734	2.94314	197.667	2.02094	222.477
1.70007	378.687	2.06867	117.734	2.94314	197.71	2.02094	222.509
1.70007	378.736	2.07269	117.745	2.94314	197.74	2.02094	222.544
1.70007	378.795	2.07269	117.754	2.94314	197.778	2.02094	222.584
1.70007	378.856	2.07269	117.762	2.94314	197.823	2.02094	222.619
1.70408	378.92	2.07269	117.777	2.94715	197.857	2.02495	222.651
1.70408	378.985	2.07269	117.791	2.94715	197.897	2.02495	222.7
1.70408	379.053	2.07269	117.801	2.94715	197.941	2.02495	222.749
1.70408	379.125	2.07671	117.808	2.94715	197.982	2.02495	222.783
1.70408	379.189	2.07671	117.819	2.94715	198.023	2.02495	222.814
1.70408	379.247	2.07671	117.83	2.94715	198.047	2.02495	222.848
1.70408	379.302	2.07671	117.832	2.94715	198.082	2.02495	222.88
1.7081	379.371	2.07671	117.834	2.95117	198.11	2.02897	222.93
1.7081	379.431	2.07671	117.838	2.95117	198.149	2.02897	222.979
1.7081	379.502	2.07671	117.852	2.95117	198.196	2.02897	223.001
1.7081	379.561	2.08073	117.866	2.95117	198.231	2.02897	223.05
1.7081	379.623	2.08073	117.87	2.95117	198.258	2.02897	223.093
1.7081	379.671	2.08073	117.861	2.95117	198.288	2.02897	223.112
1.7081	379.722	2.08073	117.871	2.95117	198.311	2.02897	223.15
1.7081	379.798	2.08073	117.882	2.95117	198.359	2.03299	223.193
1.71212	379.858	2.08073	117.881	2.95519	198.397	2.03299	223.227
1.71212	379.916	2.08073	117.892	2.95519	198.432	2.03299	223.276
1.71212	379.983	2.08073	117.898	2.95519	198.473	2.03299	223.303
1.71212	380.057	2.08474	117.908	2.95519	198.527	2.03299	223.348
1.71212	380.126	2.08474	117.92	2.95519	198.558	2.03299	223.394
1.71212	380.182	2.08474	117.936	2.95519	198.587	2.03299	223.435
1.71614	380.243	2.08474	117.949	2.95921	198.617	2.03701	223.463
1.71614	380.31	2.08474	117.957	2.95921	198.659	2.03701	223.493
1.71614	380.366	2.08474	117.964	2.95921	198.704	2.03701	223.537
1.71614	380.426	2.08474	117.958	2.95921	198.742	2.03701	223.582
1.71614	380.497	2.08474	117.956	2.95921	198.775	2.03701	223.629
1.71614	380.562	2.08876	117.974	2.95921	198.812	2.03701	223.656
1.71614	380.61	2.08876	117.985	2.95921	198.841	2.03701	223.69
1.71614	380.667	2.08876	117.998	2.96322	198.873	2.03701	223.72
1.72015	380.742	2.08876	118.012	2.96322	198.903	2.03701	223.757
1.72015	380.797	2.08876	118.032	2.96322	198.94	2.04102	223.803
1.72015	380.855	2.08876	118.038	2.96322	198.978	2.04102	223.848
1.72015	380.942	2.08876	118.045	2.96322	198.997	2.04102	223.896
1.72015	381.019	2.09278	118.055	2.96322	199.024	2.04102	223.934
1.72015	381.068	2.09278	118.069	2.96322	199.061	2.04102	223.967
1.72015	381.126	2.09278	118.075	2.96322	199.094	2.04102	224.01
1.72417	381.185	2.09278	118.095	2.96724	199.125	2.04102	224.05
1.72417	381.252	2.09278	118.098	2.96724	199.182	2.04504	224.089
1.72417	381.325	2.09278	118.11	2.96724	199.224	2.04504	224.128
1.72417	381.394	2.09278	118.111	2.96724	199.256	2.04504	224.171
1.72417	381.452	2.0968	118.111	2.96724	199.289	2.04504	224.196
1.72417	381.498	2.0968	118.137	2.96724	199.326	2.04504	224.235
1.72417	381.554	2.0968	118.146	2.96724	199.357	2.04504	224.275
1.72417	381.612	2.0968	118.144	2.97126	199.392	2.04504	224.304
1.72417	381.686	2.0968	118.136	2.97126	199.435	2.04504	224.357
1.72819	381.749	2.0968	118.14	2.97126	199.463	2.04906	224.388
1.72819	381.807	2.0968	118.136	2.97126	199.496	2.04906	224.437
1.72819	381.881	2.10081	118.149	2.97126	199.535	2.04906	224.485
1.72819	381.959	2.10081	118.158	2.97126	199.566	2.04906	224.525
1.72819	382.023	2.10081	118.172	2.97126	199.586	2.04906	224.568
1.72819	382.096	2.10081	118.191	2.97528	199.635	2.04906	224.601
1.72819	382.149	2.10081	118.185	2.97528	199.675	2.04906	224.635
1.73221	382.21	2.10081	118.199	2.97528	199.707	2.04906	224.678
1.73221	382.27	2.10081	118.193	2.97528	199.739	2.05308	224.718
1.73221	382.338	2.10483	118.193	2.97528	199.793	2.05308	224.764
1.73221	382.398	2.10483	118.199	2.97528	199.819	2.05308	224.8
1.73221	382.46	2.10483	118.204	2.97528	199.843	2.05308	224.853
1.73221	382.515	2.10483	118.214	2.97528	199.869	2.05308	224.902
1.73221	382.579	2.10483	118.228	2.97929	199.912	2.05308	224.95
1.73221	382.654	2.10483	118.215	2.97929	199.964	2.05308	224.98
1.73622	382.717	2.10483	118.223	2.97929	200.004	2.05709	225.022
1.73622	382.787	2.10483	118.22	2.97929	200.043	2.05709	225.059
1.73622	382.854	2.10483	118.219	2.97929	200.071	2.05709	225.111
1.73622	382.916	2.10483	118.226	2.97929	200.102	2.05709	225.16
1.73622	382.984	2.10885	118.239	2.97929	200.132	2.05709	225.209
1.73622	383.04	2.10885	118.247	2.98331	200.157	2.05709	225.237
1.73622	383.11	2.10885	118.263	2.98331	200.201	2.05709	225.272
1.73622	383.177	2.10885	118.263	2.98331	200.233	2.06111	225.308
1.74024	383.247	2.10885	118.258	2.98331	200.282	2.06111	225.347
1.74024	383.311	2.10885	118.257	2.98331	200.315	2.06111	225.387
1.74024	383.373	2.10885	118.264	2.98331	200.354	2.06111	225.427
1.74024	383.447	2.11287	118.268	2.98331	200.386	2.06111	225.468
1.74024	383.529	2.11287	118.276	2.98331	200.423	2.06111	225.509
1.74024	383.602	2.11287	118.28	2.98733	200.464	2.06111	225.549
1.74024	383.658	2.11287	118.292	2.98733	200.504	2.06513	225.592
1.74426	383.724	2.11287	118.294	2.98733	200.54	2.06513	225.626
1.74426	383.784	2.11287	118.306	2.98733	200.573	2.06513	225.671
1.74426	383.865	2.11287	118.315	2.98733	200.601	2.06513	225.722
1.74426	383.946	2.11688	118.305	2.98733	200.626	2.06513	225.762
1.74426	384.003	2.11688	118.299	2.98733	200.664	2.06513	225.803
1.74426	384.058	2.11688	118.313	2.98733	200.7	2.06513	225.845
1.74828	384.125	2.11688	118.328	2.98733	200.74	2.06915	225.884
1.74828	384.19	2.11688	118.33	2.99135	200.774	2.06915	225.942
1.74828	384.251	2.11688	118.327	2.99135	200.821	2.06915	225.972
1.74828	384.328	2.11688	118.309	2.99135	200.854	2.06915	226.01
1.74828	384.402	2.11688	118.307	2.99135	200.895	2.06915	226.055
1.74828	384.45	2.1209	118.319	2.99135	200.938	2.07316	226.092
1.74828	384.504	2.1209	118.305	2.99135	200.962	2.07316	226.133
1.75229	384.57	2.1209	118.314	2.99135	201.005	2.07316	226.162
1.75229	384.644	2.1209	118.321	2.99536	201.047	2.07316	226.204
1.75229	384.71	2.1209	118.317	2.99536	201.082	2.07316	226.248
1.75229	384.764	2.1209	118.313	2.99536	201.13	2.07316	226.286
1.75229	384.81	2.1209	118.308	2.99536	201.18	2.07316	226.314
1.75229	384.876	2.12492	118.296	2.99536	201.225	2.07718	226.346
1.75229	384.941	2.12492	118.289	2.99536	201.264	2.07718	226.389
1.75631	385.01	2.12492	118.271	2.99536	201.292	2.07718	226.431
1.75631	385.092	2.12492	118.277	2.99536	201.328	2.07718	226.461
1.75631	385.142	2.12492	118.263	2.99938	201.373	2.07718	226.497
1.75631	385.201	2.12492	118.245	2.99938	201.417	2.07718	226.533
1.75631	385.269	2.12893	118.23	2.99938	201.443	2.07718	226.562
1.75631	385.342	2.12893	118.208	2.99938	201.484	2.07718	226.599
1.76033	385.387	2.12893	118.211	2.99938	201.521	2.0812	226.629
1.76033	385.45	2.12893	118.209	2.99938	201.55	2.0812	226.673
1.76033	385.52	2.12893	118.177	2.99938	201.591	2.0812	226.708
1.76033	385.591	2.12893	118.158	3.0034	201.627	2.0812	226.748
1.76033	385.65	2.12893	118.146	3.0034	201.678	2.0812	226.788
1.76033	385.711	2.13295	118.137	3.0034	201.735	2.0812	226.829
1.76033	385.784	2.13295	118.119	3.0034	201.774	2.0812	226.86
1.76434	385.834	2.13295	118.103	3.0034	201.801	2.0812	226.902
1.76434	385.878	2.13295	118.084	3.0034	201.86	2.08521	226.947
1.76434	385.946	2.13295	118.065	3.0034	201.899	2.08521	226.978
1.76434	386.017	2.13295	118.051	3.0034	201.923	2.08521	227.016
1.76434	386.074	2.13295	118.025	3.00741	201.964	2.08521	227.055
1.76434	386.118	2.13697	118	3.00741	202	2.08521	227.093
1.76434	386.178	2.13697	117.987	3.00741	202.043	2.08521	227.117
1.76836	386.231	2.13697	117.966	3.00741	202.091	2.08521	227.139
1.76836	386.288	2.13697	117.947	3.00741	202.122	2.08923	227.188
1.76836	386.357	2.13697	117.944	3.00741	202.155	2.08923	227.228
1.76836	386.42	2.14099	117.927	3.01143	202.194	2.08923	227.264
1.76836	386.465	2.14099	117.893	3.01143	202.231	2.08923	227.299
1.76836	386.514	2.14099	117.878	3.01143	202.276	2.08923	227.353
1.76836	386.56	2.14099	117.863	3.01143	202.325	2.08923	227.392
1.77238	386.626	2.14099	117.846	3.01143	202.355	2.08923	227.421
1.77238	386.683	2.14099	117.805	3.01143	202.383	2.09325	227.453
1.77238	386.746	2.14099	117.785	3.01143	202.421	2.09325	227.489
1.77238	386.808	2.145	117.76	3.01545	202.467	2.09325	227.539
1.77238	386.875	2.145	117.732	3.01545	202.5	2.09325	227.593
1.77238	386.941	2.145	117.717	3.01545	202.538	2.09325	227.628
1.77238	386.998	2.145	117.698	3.01545	202.593	2.09325	227.645
1.7764	387.043	2.145	117.681	3.01545	202.638	2.09325	227.675
1.7764	387.092	2.145	117.669	3.01545	202.67	2.09727	227.712
1.7764	387.143	2.145	117.627	3.01545	202.704	2.09727	227.764
1.7764	387.211	2.14902	117.603	3.01947	202.745	2.09727	227.8
1.7764	387.266	2.14902	117.574	3.01947	202.787	2.09727	227.834
1.7764	387.324	2.14902	117.531	3.01947	202.821	2.09727	227.861
1.7764	387.372	2.14902	117.513	3.01947	202.861	2.09727	227.884
1.78041	387.423	2.14902	117.482	3.01947	202.892	2.09727	227.916
1.78041	387.493	2.14902	117.452	3.02348	202.937	2.09727	227.948
1.78041	387.553	2.14902	117.432	3.02348	202.966	2.10128	227.984
1.78041	387.598	2.15304	117.413	3.02348	203	2.10128	228.025
1.78041	387.641	2.15304	117.383	3.02348	203.043	2.10128	228.073
1.78041	387.693	2.15304	117.362	3.02348	203.084	2.10128	228.112
1.78041	387.744	2.15304	117.349	3.02348	203.125	2.10128	228.149
1.78041	387.795	2.15304	117.327	3.02348	203.156	2.10128	228.181
1.78443	387.86	2.15304	117.308	3.0275	203.182	2.10128	228.217
1.78443	387.917	2.15304	117.292	3.0275	203.213	2.10128	228.257
1.78443	387.975	2.15706	117.283	3.0275	203.255	2.10128	228.303
1.78443	388.031	2.15706	117.274	3.0275	203.29	2.1053	228.332
1.78443	388.094	2.15706	117.267	3.0275	203.321	2.1053	228.364
1.78443	388.14	2.15706	117.253	3.0275	203.357	2.1053	228.42
1.78443	388.198	2.15706	117.237	3.0275	203.387	2.1053	228.461
1.78845	388.244	2.15706	117.233	3.0275	203.419	2.1053	228.498
1.78845	388.303	2.15706	117.218	3.03152	203.46	2.1053	228.529
1.78845	388.352	2.16107	117.2	3.03152	203.494	2.10932	228.565
1.78845	388.405	2.16107	117.175	3.03152	203.539	2.10932	228.608
1.78845	388.463	2.16107	117.164	3.03152	203.571	2.10932	228.644
1.78845	388.513	2.16107	117.148	3.03152	203.615	2.10932	228.679
1.78845	388.563	2.16107	117.118	3.03152	203.654	2.10932	228.731
1.78845	388.619	2.16107	117.097	3.03152	203.679	2.10932	228.762
1.78845	388.67	2.16107	117.081	3.03554	203.721	2.10932	228.793
1.79247	388.712	2.16509	117.065	3.03554	203.747	2.10932	228.827
1.79247	388.767	2.16509	117.049	3.03554	203.786	2.11334	228.872
1.79247	388.844	2.16509	117.055	3.03554	203.841	2.11334	228.919
1.79247	388.905	2.16509	117.037	3.03554	203.869	2.11334	228.964
1.79247	388.958	2.16509	117.019	3.03554	203.893	2.11334	229.01
1.79247	389.004	2.16509	117.005	3.03554	203.924	2.11334	229.048
1.79247	389.056	2.16509	116.989	3.03955	203.954	2.11334	229.086
1.79648	389.116	2.16509	116.981	3.03955	203.986	2.11334	229.118
1.79648	389.176	2.16911	116.958	3.03955	204.032	2.11334	229.157
1.79648	389.226	2.16911	116.947	3.03955	204.081	2.11735	229.185
1.79648	389.279	2.16911	116.941	3.03955	204.094	2.11735	229.237
1.79648	389.348	2.16911	116.944	3.03955	204.118	2.11735	229.274
1.79648	389.407	2.16911	116.936	3.03955	204.145	2.11735	229.31
1.79648	389.458	2.16911	116.911	3.04357	204.191	2.11735	229.353
1.79648	389.515	2.16911	116.916	3.04357	204.23	2.11735	229.392
1.8005	389.578	2.16911	116.897	3.04357	204.267	2.11735	229.421
1.8005	389.637	2.16911	116.883	3.04357	204.301	2.12137	229.467
1.8005	389.687	2.17313	116.868	3.04357	204.339	2.12137	229.514
1.8005	389.745	2.17313	116.875	3.04357	204.382	2.12137	229.546
1.8005	389.798	2.17313	116.867	3.04357	204.407	2.12137	229.596
1.8005	389.853	2.17313	116.865	3.04759	204.443	2.12137	229.646
1.8005	389.905	2.17313	116.855	3.04759	204.474	2.12137	229.69
1.8005	389.965	2.17313	116.84	3.04759	204.51	2.12137	229.723
1.80452	390.022	2.17313	116.828	3.04759	204.557	2.12539	229.752
1.80452	390.08	2.17313	116.828	3.04759	204.59	2.12539	229.798
1.80452	390.151	2.17714	116.826	3.04759	204.611	2.12539	229.839
1.80452	390.201	2.17714	116.819	3.04759	204.656	2.12539	229.883
1.80452	390.263	2.17714	116.807	3.05161	204.683	2.12539	229.915
1.80452	390.32	2.17714	116.809	3.05161	204.699	2.12539	229.955
1.80452	390.371	2.17714	116.808	3.05161	204.734	2.12941	229.995
1.80854	390.427	2.17714	116.81	3.05161	204.778	2.12941	230.022
1.80854	390.484	2.17714	116.797	3.05161	204.81	2.12941	230.061
1.80854	390.549	2.17714	116.798	3.05161	204.828	2.12941	230.109
1.80854	390.612	2.18116	116.798	3.05161	204.859	2.12941	230.15
1.80854	390.662	2.18116	116.8	3.05161	204.89	2.12941	230.193
1.80854	390.715	2.18116	116.794	3.05161	204.92	2.12941	230.216
1.80854	390.766	2.18116	116.794	3.05562	204.959	2.13342	230.25
1.81255	390.817	2.18116	116.792	3.05562	205.001	2.13342	230.296
1.81255	390.886	2.18116	116.784	3.05562	205.043	2.13342	230.332
1.81255	390.941	2.18116	116.791	3.05562	205.073	2.13342	230.364
1.81255	391.011	2.18116	116.794	3.05562	205.098	2.13342	230.405
1.81255	391.077	2.18518	116.787	3.05562	205.124	2.13342	230.44
1.81255	391.133	2.18518	116.787	3.05562	205.165	2.13744	230.478
1.81255	391.181	2.18518	116.791	3.05964	205.203	2.13744	230.513
1.81657	391.228	2.18518	116.809	3.05964	205.249	2.13744	230.54
1.81657	391.285	2.18518	116.803	3.05964	205.277	2.13744	230.571
1.81657	391.349	2.18518	116.8	3.05964	205.309	2.13744	230.593
1.81657	391.415	2.18518	116.795	3.05964	205.351	2.13744	230.628
1.81657	391.466	2.18518	116.801	3.05964	205.398	2.13744	230.661
1.81657	391.525	2.18919	116.811	3.05964	205.433	2.14146	230.695
1.81657	391.581	2.18919	116.822	3.05964	205.452	2.14146	230.74
1.82059	391.633	2.18919	116.811	3.06366	205.483	2.14146	230.775
1.82059	391.695	2.18919	116.815	3.06366	205.529	2.14146	230.807
1.82059	391.75	2.18919	116.834	3.06366	205.575	2.14146	230.848
1.82059	391.797	2.18919	116.836	3.06366	205.602	2.14146	230.885
1.82059	391.848	2.18919	116.836	3.06366	205.631	2.14146	230.926
1.8246	391.903	2.19321	116.841	3.06366	205.659	2.14146	230.951
1.8246	391.952	2.19321	116.848	3.06366	205.692	2.14547	230.992
1.8246	392.004	2.19321	116.852	3.06767	205.735	2.14547	231.023
1.8246	392.069	2.19321	116.854	3.06767	205.772	2.14547	231.069
1.8246	392.108	2.19321	116.859	3.06767	205.809	2.14547	231.108
1.8246	392.15	2.19321	116.866	3.06767	205.854	2.14547	231.125
1.8246	392.202	2.19321	116.859	3.06767	205.896	2.14547	231.148
1.82862	392.251	2.19723	116.859	3.06767	205.936	2.14547	231.184
1.82862	392.316	2.19723	116.862	3.06767	205.962	2.14949	231.224
1.82862	392.371	2.19723	116.872	3.07169	206.003	2.14949	231.259
1.82862	392.427	2.19723	116.881	3.07169	206.029	2.14949	231.295
1.82862	392.463	2.19723	116.871	3.07169	206.062	2.14949	231.334
1.82862	392.501	2.19723	116.884	3.07169	206.105	2.14949	231.379
1.82862	392.553	2.19723	116.883	3.07169	206.143	2.14949	231.406
1.82862	392.605	2.19723	116.89	3.07169	206.172	2.14949	231.441
1.83264	392.654	2.20125	116.897	3.07169	206.208	2.15351	231.467
1.83264	392.703	2.20125	116.899	3.07571	206.252	2.15351	231.51
1.83264	392.752	2.20125	116.92	3.07571	206.297	2.15351	231.54
1.83264	392.812	2.20125	116.927	3.07571	206.332	2.15351	231.589
1.83264	392.855	2.20125	116.922	3.07571	206.355	2.15351	231.625
1.83264	392.906	2.20125	116.93	3.07571	206.374	2.15351	231.653
1.83264	392.947	2.20526	116.931	3.07571	206.407	2.15351	231.683
1.83666	393.003	2.20526	116.934	3.07571	206.437	2.15351	231.716
1.83666	393.06	2.20526	116.948	3.07973	206.472	2.15753	231.739
1.83666	393.109	2.20526	116.951	3.07973	206.512	2.15753	231.778
1.83666	393.164	2.20526	116.95	3.07973	206.551	2.15753	231.833
1.83666	393.196	2.20526	116.957	3.07973	206.589	2.15753	231.871
1.83666	393.245	2.20526	116.966	3.07973	206.626	2.15753	231.908
1.83666	393.296	2.20928	116.959	3.07973	206.666	2.15753	231.938
1.83666	393.343	2.20928	116.964	3.07973	206.705	2.16154	231.972
1.84067	393.389	2.20928	116.971	3.07973	206.732	2.16154	232.003
1.84067	393.43	2.20928	116.966	3.08374	206.752	2.16154	232.037
1.84067	393.495	2.20928	116.961	3.08374	206.796	2.16154	232.077
1.84067	393.572	2.20928	116.967	3.08374	206.843	2.16154	232.113
1.84067	393.628	2.20928	116.975	3.08374	206.866	2.16154	232.152
1.84067	393.661	2.20928	116.976	3.08374	206.899	2.16154	232.166
1.84469	393.693	2.2133	116.985	3.08776	206.936	2.16154	232.204
1.84469	393.745	2.2133	116.992	3.08776	206.956	2.16556	232.236
1.84469	393.804	2.2133	117.003	3.08776	206.995	2.16556	232.288
1.84469	393.865	2.2133	117.012	3.08776	207.036	2.16556	232.319
1.84469	393.909	2.2133	117.02	3.08776	207.069	2.16556	232.352
1.84469	393.953	2.2133	117.012	3.08776	207.096	2.16556	232.379
1.84469	393.996	2.2133	117.015	3.08776	207.113	2.16556	232.399
1.84469	394.031	2.2133	117.014	3.09178	207.152	2.16556	232.439
1.84871	394.086	2.21732	117.024	3.09178	207.18	2.16556	232.464
1.84871	394.146	2.21732	117.037	3.09178	207.226	2.16958	232.494
1.84871	394.191	2.21732	117.039	3.09178	207.258	2.16958	232.537
1.84871	394.253	2.21732	117.051	3.09178	207.28	2.16958	232.585
1.84871	394.312	2.21732	117.059	3.09178	207.3	2.16958	232.622
1.84871	394.364	2.21732	117.064	3.09178	207.335	2.16958	232.646
1.84871	394.41	2.21732	117.064	3.09178	207.365	2.16958	232.671
1.85273	394.454	2.21732	117.072	3.09178	207.397	2.16958	232.708
1.85273	394.507	2.22133	117.082	3.0958	207.429	2.16958	232.739
1.85273	394.566	2.22133	117.079	3.0958	207.469	2.1736	232.773
1.85273	394.605	2.22133	117.092	3.0958	207.51	2.1736	232.802
1.85273	394.645	2.22133	117.087	3.0958	207.543	2.1736	232.839
1.85273	394.691	2.22133	117.098	3.0958	207.572	2.1736	232.883
1.85273	394.745	2.22133	117.105	3.0958	207.601	2.1736	232.934
1.85273	394.784	2.22133	117.112	3.0958	207.623	2.1736	232.976
1.85273	394.84	2.22535	117.114	3.09981	207.664	2.1736	233.001
1.85674	394.896	2.22535	117.124	3.09981	207.706	2.17761	233.041
1.85674	394.942	2.22535	117.126	3.09981	207.729	2.17761	233.08
1.85674	395.002	2.22535	117.135	3.09981	207.774	2.17761	233.111
1.85674	395.06	2.22535	117.146	3.09981	207.817	2.17761	233.155
1.85674	395.109	2.22535	117.154	3.09981	207.838	2.17761	233.192
1.85674	395.158	2.22535	117.157	3.09981	207.885	2.17761	233.214
1.85674	395.205	2.22937	117.158	3.09981	207.912	2.17761	233.239
1.85674	395.262	2.22937	117.184	3.10383	207.954	2.18163	233.283
1.86076	395.313	2.22937	117.189	3.10383	207.977	2.18163	233.325
1.86076	395.362	2.22937	117.193	3.10383	208.019	2.18163	233.355
1.86076	395.42	2.22937	117.204	3.10383	208.062	2.18163	233.379
1.86076	395.493	2.22937	117.219	3.10383	208.096	2.18163	233.419
1.86076	395.533	2.22937	117.212	3.10383	208.111	2.18163	233.453
1.86076	395.584	2.23339	117.219	3.10383	208.132	2.18163	233.488
1.86076	395.645	2.23339	117.231	3.10785	208.18	2.18163	233.527
1.86478	395.702	2.23339	117.246	3.10785	208.214	2.18565	233.56
1.86478	395.749	2.23339	117.257	3.10785	208.251	2.18565	233.587
1.86478	395.798	2.23339	117.27	3.10785	208.281	2.18565	233.633
1.86478	395.851	2.23339	117.281	3.10785	208.331	2.18565	233.675
1.86478	395.911	2.23339	117.282	3.10785	208.362	2.18565	233.707
1.86478	395.947	2.23339	117.3	3.10785	208.398	2.18565	233.74
1.86478	395.998	2.23339	117.307	3.11187	208.426	2.18967	233.762
1.86478	396.053	2.23339	117.317	3.11187	208.462	2.18967	233.795
1.8688	396.098	2.2374	117.33	3.11187	208.51	2.18967	233.845
1.8688	396.147	2.2374	117.348	3.11187	208.533	2.18967	233.878
1.8688	396.201	2.2374	117.366	3.11187	208.579	2.18967	233.907
1.8688	396.254	2.2374	117.371	3.11187	208.603	2.18967	233.939
1.8688	396.315	2.2374	117.398	3.11187	208.643	2.18967	233.968
1.8688	396.377	2.2374	117.418	3.11588	208.663	2.19368	234.008
1.8688	396.42	2.2374	117.434	3.11588	208.7	2.19368	234.032
1.87281	396.461	2.24142	117.442	3.11588	208.753	2.19368	234.064
1.87281	396.517	2.24142	117.449	3.11588	208.778	2.19368	234.11
1.87281	396.569	2.24142	117.472	3.11588	208.806	2.19368	234.131
1.87281	396.632	2.24142	117.489	3.11588	208.831	2.19368	234.168
1.87281	396.681	2.24142	117.497	3.11588	208.86	2.19368	234.191
1.87281	396.73	2.24142	117.508	3.11588	208.898	2.19368	234.217
1.87281	396.766	2.24142	117.515	3.11588	208.92	2.1977	234.246
1.87683	396.825	2.24544	117.547	3.11588	208.947	2.1977	234.287
1.87683	396.881	2.24544	117.562	3.1199	208.995	2.1977	234.339
1.87683	396.92	2.24544	117.563	3.1199	209.039	2.1977	234.375
1.87683	396.975	2.24544	117.581	3.1199	209.071	2.1977	234.397
1.87683	397.025	2.24544	117.583	3.1199	209.117	2.20172	234.421
1.87683	397.074	2.24544	117.582	3.1199	209.155	2.20172	234.45
1.87683	397.119	2.24544	117.597	3.1199	209.195	2.20172	234.478
1.88085	397.172	2.24544	117.615	3.1199	209.235	2.20172	234.53
1.88085	397.228	2.24946	117.626	3.12392	209.272	2.20172	234.558
1.88085	397.272	2.24946	117.641	3.12392	209.316	2.20172	234.595
1.88085	397.337	2.24946	117.656	3.12392	209.345	2.20172	234.62
1.88085	397.386	2.24946	117.672	3.12392	209.384	2.20574	234.642
1.88085	397.45	2.24946	117.691	3.12392	209.42	2.20574	234.681
1.88487	397.489	2.24946	117.695	3.12392	209.454	2.20574	234.709
1.88487	397.543	2.24946	117.701	3.12392	209.491	2.20574	234.746
1.88487	397.599	2.25347	117.716	3.12392	209.526	2.20574	234.777
1.88487	397.653	2.25347	117.728	3.12794	209.565	2.20574	234.8
1.88487	397.702	2.25347	117.751	3.12794	209.606	2.20574	234.832
1.88487	397.755	2.25347	117.755	3.12794	209.651	2.20574	234.842
1.88888	397.79	2.25347	117.771	3.12794	209.701	2.20975	234.878
1.88888	397.835	2.25347	117.778	3.12794	209.74	2.20975	234.911
1.88888	397.892	2.25347	117.784	3.12794	209.768	2.20975	234.953
1.88888	397.945	2.25749	117.799	3.12794	209.804	2.20975	234.981
1.88888	397.995	2.25749	117.81	3.12794	209.843	2.20975	235.013
1.88888	398.044	2.25749	117.821	3.13195	209.879	2.20975	235.049
1.88888	398.085	2.25749	117.847	3.13195	209.922	2.20975	235.074
1.8929	398.126	2.25749	117.864	3.13195	209.962	2.20975	235.11
1.8929	398.172	2.25749	117.885	3.13195	209.992	2.21377	235.134
1.8929	398.23	2.26151	117.892	3.13195	210.028	2.21377	235.176
1.8929	398.281	2.26151	117.902	3.13195	210.066	2.21377	235.202
1.8929	398.331	2.26151	117.906	3.13195	210.105	2.21377	235.234
1.8929	398.361	2.26151	117.923	3.13597	210.141	2.21377	235.263
1.8929	398.399	2.26151	117.947	3.13597	210.186	2.21377	235.287
1.8929	398.45	2.26151	117.963	3.13597	210.233	2.21377	235.311
1.89692	398.491	2.26151	117.976	3.13597	210.264	2.21779	235.348
1.89692	398.54	2.26151	117.99	3.13597	210.311	2.21779	235.379
1.89692	398.586	2.26552	117.99	3.13597	210.352	2.21779	235.42
1.89692	398.641	2.26552	118.006	3.13999	210.4	2.21779	235.441
1.89692	398.691	2.26552	118.036	3.13999	210.426	2.21779	235.477
1.89692	398.734	2.26552	118.042	3.13999	210.467	2.21779	235.517
1.89692	398.771	2.26552	118.043	3.13999	210.511	2.21779	235.54
1.90093	398.813	2.26954	118.06	3.13999	210.558	2.2218	235.566
1.90093	398.863	2.26954	118.07	3.13999	210.592	2.2218	235.6
1.90093	398.917	2.26954	118.079	3.13999	210.617	2.2218	235.635
1.90093	398.965	2.26954	118.098	3.144	210.659	2.2218	235.658
1.90093	399.014	2.26954	118.116	3.144	210.689	2.2218	235.684
1.90093	399.054	2.26954	118.113	3.144	210.746	2.2218	235.715
1.90093	399.083	2.26954	118.126	3.144	210.779	2.2218	235.744
1.90495	399.124	2.27356	118.138	3.144	210.811	2.22582	235.777
1.90495	399.18	2.27356	118.156	3.144	210.847	2.22582	235.82
1.90495	399.229	2.27356	118.165	3.144	210.885	2.22582	235.851
1.90495	399.273	2.27356	118.175	3.14802	210.928	2.22582	235.868
1.90495	399.308	2.27356	118.188	3.14802	210.958	2.22582	235.888
1.90495	399.341	2.27356	118.203	3.14802	211.005	2.22582	235.919
1.90495	399.377	2.27356	118.209	3.14802	211.05	2.22582	235.95
1.90897	399.432	2.27758	118.212	3.14802	211.077	2.22582	235.972
1.90897	399.475	2.27758	118.224	3.15204	211.111	2.22984	236.001
1.90897	399.522	2.27758	118.248	3.15204	211.144	2.22984	236.032
1.90897	399.578	2.27758	118.269	3.15204	211.173	2.22984	236.079
1.90897	399.633	2.27758	118.287	3.15204	211.214	2.22984	236.123
1.90897	399.666	2.27758	118.288	3.15204	211.24	2.22984	236.15
1.90897	399.701	2.27758	118.303	3.15204	211.269	2.22984	236.166
1.91299	399.752	2.27758	118.318	3.15204	211.299	2.22984	236.197
1.91299	399.802	2.28159	118.325	3.15204	211.318	2.22984	236.227
1.91299	399.849	2.28159	118.351	3.15606	211.364	2.23386	236.264
1.91299	399.885	2.28159	118.366	3.15606	211.409	2.23386	236.294
1.91299	399.935	2.28159	118.383	3.15606	211.44	2.23386	236.326
1.91299	399.974	2.28159	118.386	3.15606	211.483	2.23386	236.37
1.91299	400.007	2.28159	118.397	3.15606	211.531	2.23386	236.413
1.917	400.042	2.28159	118.424	3.15606	211.572	2.23386	236.445
1.917	400.081	2.28561	118.447	3.15606	211.588	2.23386	236.469
1.917	400.135	2.28561	118.457	3.16007	211.631	2.23386	236.494
1.917	400.177	2.28561	118.459	3.16007	211.666	2.23787	236.527
1.917	400.202	2.28561	118.479	3.16007	211.704	2.23787	236.556
1.917	400.235	2.28561	118.504	3.16007	211.75	2.23787	236.597
1.917	400.271	2.28561	118.52	3.16007	211.792	2.23787	236.623
1.917	400.31	2.28561	118.531	3.16007	211.807	2.23787	236.645
1.917	400.357	2.28963	118.562	3.16007	211.832	2.23787	236.671
1.917	400.416	2.28963	118.576	3.16409	211.865	2.23787	236.723
1.92102	400.456	2.28963	118.583	3.16409	211.905	2.24189	236.754
1.92102	400.502	2.28963	118.612	3.16409	211.947	2.24189	236.79
1.92102	400.552	2.28963	118.619	3.16409	211.973	2.24189	236.815
1.92102	400.607	2.28963	118.637	3.16409	212.006	2.24189	236.845
1.92102	400.664	2.28963	118.651	3.16409	212.037	2.24189	236.882
1.92102	400.712	2.29365	118.664	3.16409	212.057	2.24189	236.931
1.92102	400.75	2.29365	118.681	3.16811	212.1	2.24189	236.949
1.92504	400.796	2.29365	118.699	3.16811	212.136	2.24189	236.973
1.92504	400.835	2.29365	118.724	3.16811	212.167	2.24591	237.016
1.92504	400.886	2.29365	118.73	3.16811	212.202	2.24591	237.042
1.92504	400.941	2.29365	118.739	3.16811	212.235	2.24591	237.078
1.92504	400.982	2.29365	118.757	3.16811	212.276	2.24591	237.118
1.92504	401.024	2.29766	118.773	3.16811	212.299	2.24591	237.152
1.92504	401.075	2.29766	118.787	3.17213	212.331	2.24591	237.172
1.92906	401.121	2.29766	118.807	3.17213	212.378	2.24591	237.202
1.92906	401.161	2.29766	118.841	3.17213	212.415	2.24993	237.234
1.92906	401.209	2.29766	118.858	3.17213	212.448	2.24993	237.271
1.92906	401.269	2.29766	118.867	3.17213	212.476	2.24993	237.305
1.92906	401.305	2.29766	118.882	3.17213	212.507	2.24993	237.349
1.92906	401.331	2.29766	118.899	3.17213	212.535	2.24993	237.39
1.92906	401.379	2.29766	118.919	3.17213	212.571	2.24993	237.421
1.92906	401.435	2.30168	118.942	3.17614	212.598	2.24993	237.453
1.93307	401.479	2.30168	118.969	3.17614	212.651	2.25394	237.476
1.93307	401.528	2.30168	118.988	3.17614	212.68	2.25394	237.508
1.93307	401.587	2.30168	119.017	3.17614	212.713	2.25394	237.554
1.93307	401.636	2.30168	119.048	3.17614	212.753	2.25394	237.589
1.93307	401.672	2.30168	119.057	3.17614	212.806	2.25394	237.625
1.93307	401.707	2.30168	119.075	3.18016	212.826	2.25394	237.659
1.93307	401.756	2.3057	119.089	3.18016	212.846	2.25394	237.701
1.93709	401.799	2.3057	119.116	3.18016	212.888	2.25796	237.731
1.93709	401.85	2.3057	119.152	3.18016	212.932	2.25796	237.752
1.93709	401.9	2.3057	119.173	3.18016	212.969	2.25796	237.778
1.93709	401.949	2.3057	119.189	3.18016	213.001	2.25796	237.823
1.93709	401.992	2.3057	119.204	3.18016	213.03	2.25796	237.85
1.93709	402.033	2.3057	119.226	3.18016	213.057	2.25796	237.879
1.93709	402.069	2.30972	119.252	3.18016	213.095	2.25796	237.908
1.94111	402.105	2.30972	119.268	3.18418	213.122	2.26198	237.942
1.94111	402.154	2.30972	119.291	3.18418	213.155	2.26198	237.971
1.94111	402.201	2.30972	119.314	3.18418	213.194	2.26198	237.997
1.94111	402.255	2.30972	119.327	3.18418	213.237	2.26198	238.035
1.94111	402.309	2.30972	119.341	3.18418	213.289	2.26198	238.086
1.94111	402.361	2.30972	119.367	3.18418	213.321	2.26198	238.112
1.94111	402.401	2.30972	119.39	3.18418	213.351	2.266	238.148
1.94513	402.438	2.31373	119.405	3.1882	213.384	2.266	238.174
1.94513	402.48	2.31373	119.422	3.1882	213.43	2.266	238.216
1.94513	402.535	2.31373	119.451	3.1882	213.462	2.266	238.235
1.94513	402.586	2.31373	119.482	3.1882	213.499	2.266	238.269
1.94513	402.629	2.31373	119.511	3.1882	213.528	2.266	238.298
1.94513	402.666	2.31373	119.517	3.1882	213.558	2.266	238.322
1.94513	402.7	2.31373	119.55	3.1882	213.587	2.27001	238.365
1.94914	402.738	2.31775	119.557	3.1882	213.614	2.27001	238.4
1.94914	402.798	2.31775	119.573	3.19221	213.665	2.27001	238.437
1.94914	402.839	2.31775	119.609	3.19221	213.684	2.27001	238.461
1.94914	402.875	2.31775	119.621	3.19221	213.726	2.27001	238.492
1.94914	402.913	2.31775	119.642	3.19221	213.777	2.27001	238.51
1.95316	402.946	2.31775	119.658	3.19221	213.808	2.27001	238.535
1.95316	402.989	2.32177	119.67	3.19221	213.851	2.27001	238.573
1.95316	403.029	2.32177	119.709	3.19221	213.879	2.27403	238.595
1.95316	403.068	2.32177	119.723	3.19623	213.921	2.27403	238.628
1.95316	403.106	2.32177	119.746	3.19623	213.958	2.27403	238.661
1.95316	403.138	2.32177	119.747	3.19623	214.006	2.27403	238.71
1.95316	403.179	2.32177	119.764	3.19623	214.034	2.27403	238.749
1.95718	403.214	2.32177	119.788	3.19623	214.068	2.27403	238.781
1.95718	403.243	2.32578	119.812	3.19623	214.093	2.27403	238.812
1.95718	403.296	2.32578	119.832	3.19623	214.138	2.27805	238.841
1.95718	403.328	2.32578	119.846	3.19623	214.16	2.27805	238.884
1.95718	403.363	2.32578	119.872	3.20025	214.205	2.27805	238.914
1.95718	403.388	2.32578	119.899	3.20025	214.246	2.27805	238.94
1.95718	403.42	2.32578	119.92	3.20025	214.284	2.27805	238.965
1.95718	403.465	2.32578	119.931	3.20025	214.325	2.27805	238.995
1.9612	403.491	2.3298	119.958	3.20025	214.367	2.27805	239.022
1.9612	403.529	2.3298	119.977	3.20025	214.406	2.28207	239.068
1.9612	403.579	2.3298	119.99	3.20427	214.432	2.28207	239.089
1.9612	403.616	2.3298	120.007	3.20427	214.465	2.28207	239.12
1.9612	403.656	2.3298	120.027	3.20427	214.512	2.28207	239.152
1.9612	403.683	2.3298	120.044	3.20427	214.551	2.28207	239.167
1.9612	403.712	2.33382	120.064	3.20427	214.586	2.28207	239.184
1.9612	403.751	2.33382	120.081	3.20427	214.619	2.28207	239.213
1.96521	403.786	2.33382	120.105	3.20427	214.646	2.28608	239.252
1.96521	403.821	2.33382	120.134	3.20828	214.687	2.28608	239.278
1.96521	403.874	2.33382	120.149	3.20828	214.716	2.28608	239.318
1.96521	403.915	2.33382	120.154	3.20828	214.753	2.28608	239.349
1.96521	403.954	2.33382	120.159	3.20828	214.794	2.28608	239.385
1.96521	403.997	2.33784	120.188	3.20828	214.835	2.28608	239.409
1.96521	404.039	2.33784	120.213	3.20828	214.865	2.28608	239.437
1.96923	404.079	2.33784	120.237	3.20828	214.89	2.2901	239.47
1.96923	404.112	2.33784	120.246	3.2123	214.934	2.2901	239.505
1.96923	404.152	2.33784	120.259	3.2123	214.962	2.2901	239.533
1.96923	404.204	2.33784	120.279	3.2123	214.993	2.2901	239.556
1.96923	404.241	2.33784	120.299	3.2123	215.024	2.2901	239.584
1.96923	404.265	2.34185	120.307	3.2123	215.062	2.2901	239.612
1.96923	404.295	2.34185	120.324	3.21632	215.095	2.2901	239.638
1.97325	404.338	2.34185	120.342	3.21632	215.123	2.29412	239.665
1.97325	404.387	2.34185	120.369	3.21632	215.155	2.29412	239.702
1.97325	404.427	2.34185	120.396	3.21632	215.192	2.29412	239.731
1.97325	404.457	2.34185	120.407	3.21632	215.221	2.29412	239.759
1.97325	404.48	2.34185	120.422	3.21632	215.248	2.29412	239.782
1.97325	404.516	2.34587	120.425	3.21632	215.274	2.29412	239.795
1.97325	404.55	2.34587	120.445	3.22033	215.308	2.29412	239.817
1.97726	404.604	2.34587	120.476	3.22033	215.343	2.29412	239.85
1.97726	404.642	2.34587	120.494	3.22033	215.373	2.29412	239.874
1.97726	404.667	2.34587	120.512	3.22033	215.408	2.29813	239.909
1.97726	404.716	2.34587	120.527	3.22033	215.427	2.29813	239.937
1.97726	404.763	2.34587	120.539	3.22033	215.446	2.29813	239.967
1.97726	404.797	2.34989	120.545	3.22033	215.475	2.29813	239.998
1.97726	404.831	2.34989	120.571	3.22033	215.499	2.29813	240.035
1.98128	404.864	2.34989	120.597	3.22435	215.537	2.29813	240.057
1.98128	404.903	2.34989	120.61	3.22435	215.583	2.29813	240.087
1.98128	404.952	2.34989	120.624	3.22435	215.608	2.30215	240.114
1.98128	404.987	2.34989	120.633	3.22435	215.636	2.30215	240.14
1.98128	405.029	2.34989	120.647	3.22435	215.662	2.30215	240.177
1.98128	405.05	2.35391	120.667	3.22435	215.689	2.30215	240.205
1.98128	405.074	2.35391	120.692	3.22435	215.719	2.30215	240.251
1.98128	405.113	2.35391	120.701	3.22435	215.753	2.30215	240.283
1.98128	405.163	2.35391	120.717	3.22837	215.798	2.30215	240.304
1.9853	405.202	2.35391	120.743	3.22837	215.817	2.30215	240.339
1.9853	405.236	2.35391	120.766	3.22837	215.847	2.30617	240.369
1.9853	405.288	2.35391	120.777	3.22837	215.879	2.30617	240.406
1.9853	405.332	2.35391	120.781	3.22837	215.926	2.30617	240.432
1.9853	405.375	2.35792	120.806	3.22837	215.962	2.30617	240.465
1.9853	405.398	2.35792	120.819	3.23239	215.984	2.30617	240.492
1.9853	405.44	2.35792	120.837	3.23239	216.008	2.30617	240.507
1.98932	405.48	2.35792	120.856	3.23239	216.04	2.30617	240.529
1.98932	405.52	2.35792	120.86	3.23239	216.078	2.30617	240.559
1.98932	405.561	2.35792	120.871	3.23239	216.122	2.31019	240.596
1.98932	405.596	2.35792	120.891	3.23239	216.15	2.31019	240.641
1.98932	405.637	2.36194	120.907	3.23239	216.179	2.31019	240.681
1.98932	405.67	2.36194	120.939	3.23239	216.203	2.31019	240.716
1.98932	405.699	2.36194	120.946	3.2364	216.225	2.31019	240.734
1.98932	405.752	2.36194	120.972	3.2364	216.264	2.31019	240.765
1.99333	405.79	2.36194	120.991	3.2364	216.296	2.31019	240.796
1.99333	405.812	2.36194	121.013	3.2364	216.325	2.3142	240.832
1.99333	405.873	2.36194	121.034	3.2364	216.349	2.3142	240.861
1.99333	405.921	2.36194	121.049	3.2364	216.375	2.3142	240.893
1.99333	405.95	2.36596	121.064	3.2364	216.409	2.3142	240.933
1.99333	405.987	2.36596	121.081	3.24042	216.432	2.3142	240.955
1.99333	406.025	2.36596	121.096	3.24042	216.471	2.3142	240.98
1.99333	406.072	2.36596	121.105	3.24042	216.504	2.3142	241.014
1.99735	406.109	2.36596	121.123	3.24042	216.525	2.31822	241.039
1.99735	406.149	2.36596	121.139	3.24042	216.576	2.31822	241.073
1.99735	406.201	2.36596	121.149	3.24042	216.611	2.31822	241.108
1.99735	406.25	2.36596	121.162	3.24042	216.631	2.31822	241.14
1.99735	406.3	2.36998	121.19	3.24444	216.659	2.31822	241.179
1.99735	406.338	2.36998	121.209	3.24444	216.68	2.31822	241.206
1.99735	406.38	2.36998	121.238	3.24444	216.716	2.31822	241.244
2.00137	406.414	2.36998	121.251	3.24444	216.756	2.32224	241.277
2.00137	406.463	2.36998	121.264	3.24444	216.794	2.32224	241.314
2.00137	406.508	2.36998	121.28	3.24444	216.814	2.32224	241.355
2.00137	406.553	2.36998	121.303	3.24444	216.838	2.32224	241.382
2.00137	406.611	2.37399	121.318	3.24444	216.868	2.32224	241.406
2.00137	406.632	2.37399	121.318	3.24444	216.902	2.32224	241.433
2.00137	406.671	2.37399	121.349	3.24846	216.926	2.32626	241.462
2.00539	406.72	2.37399	121.366	3.24846	216.951	2.32626	241.49
2.00539	406.769	2.37399	121.384	3.24846	216.994	2.32626	241.527
2.00539	406.807	2.37399	121.392	3.24846	217.031	2.32626	241.56
2.00539	406.847	2.37399	121.409	3.24846	217.065	2.32626	241.579
2.00539	406.881	2.37399	121.422	3.24846	217.095	2.32626	241.608
2.00539	406.911	2.37801	121.443	3.24846	217.113	2.33027	241.649
2.00539	406.952	2.37801	121.46	3.25247	217.139	2.33027	241.665
2.0094	406.997	2.37801	121.487	3.25247	217.183	2.33027	241.694
2.0094	407.047	2.37801	121.513	3.25247	217.209	2.33027	241.725
2.0094	407.088	2.37801	121.531	3.25247	217.243	2.33027	241.749
2.0094	407.139	2.37801	121.534	3.25247	217.264	2.33027	241.778
2.0094	407.18	2.37801	121.549	3.25247	217.299	2.33027	241.793
2.0094	407.222	2.38203	121.567	3.25247	217.326	2.33027	241.816
2.0094	407.263	2.38203	121.597	3.25247	217.367	2.33429	241.854
2.01342	407.302	2.38203	121.614	3.25649	217.389	2.33429	241.878
2.01342	407.34	2.38203	121.632	3.25649	217.42	2.33429	241.911
2.01342	407.397	2.38203	121.647	3.25649	217.463	2.33429	241.935
2.01342	407.439	2.38203	121.659	3.25649	217.501	2.33429	241.973
2.01342	407.482	2.38203	121.669	3.25649	217.539	2.33429	242.017
2.01342	407.516	2.38605	121.693	3.25649	217.566	2.33429	242.032
2.01744	407.549	2.38605	121.702	3.25649	217.591	2.33831	242.063
2.01744	407.593	2.38605	121.722	3.26051	217.617	2.33831	242.089
2.01744	407.634	2.38605	121.745	3.26051	217.656	2.33831	242.124
2.01744	407.69	2.38605	121.778	3.26051	217.687	2.33831	242.16
2.01744	407.726	2.38605	121.789	3.26051	217.713	2.33831	242.183
2.01744	407.745	2.39006	121.804	3.26051	217.738	2.33831	242.206
2.01744	407.791	2.39006	121.815	3.26051	217.764	2.33831	242.22
2.02146	407.83	2.39006	121.832	3.26051	217.797	2.33831	242.253
2.02146	407.869	2.39006	121.851	3.26051	217.833	2.34233	242.287
2.02146	407.892	2.39006	121.872	3.26453	217.861	2.34233	242.308
2.02146	407.938	2.39006	121.886	3.26453	217.889	2.34233	242.344
2.02146	407.968	2.39006	121.905	3.26453	217.921	2.34233	242.379
2.02146	408.002	2.39408	121.922	3.26453	217.965	2.34233	242.412
2.02146	408.041	2.39408	121.936	3.26453	218.005	2.34233	242.438
2.02146	408.091	2.39408	121.951	3.26453	218.027	2.34233	242.447
2.02547	408.12	2.39408	121.97	3.26453	218.057	2.34634	242.479
2.02547	408.148	2.39408	121.973	3.26854	218.083	2.34634	242.511
2.02547	408.206	2.39408	121.989	3.26854	218.125	2.34634	242.56
2.02547	408.254	2.3981	122.008	3.26854	218.174	2.34634	242.593
2.02547	408.312	2.3981	122.02	3.26854	218.205	2.34634	242.619
2.02547	408.333	2.3981	122.042	3.26854	218.23	2.34634	242.631
2.02547	408.364	2.3981	122.052	3.26854	218.246	2.34634	242.647
2.02547	408.406	2.3981	122.065	3.26854	218.28	2.35036	242.671
2.02949	408.44	2.3981	122.079	3.27256	218.309	2.35036	242.707
2.02949	408.489	2.3981	122.088	3.27256	218.346	2.35036	242.74
2.02949	408.535	2.40211	122.108	3.27256	218.374	2.35036	242.772
2.02949	408.571	2.40211	122.128	3.27256	218.405	2.35036	242.781
2.02949	408.63	2.40211	122.148	3.27256	218.46	2.35036	242.809
2.02949	408.676	2.40211	122.157	3.27256	218.491	2.35036	242.836
2.02949	408.712	2.40211	122.158	3.27256	218.518	2.35438	242.862
2.03351	408.736	2.40211	122.167	3.27658	218.55	2.35438	242.897
2.03351	408.778	2.40211	122.186	3.27658	218.592	2.35438	242.927
2.03351	408.833	2.40613	122.195	3.27658	218.621	2.35438	242.969
2.03351	408.875	2.41015	121.786	3.27658	218.65	2.35438	242.992
2.03351	408.915	2.41015	120.441	3.27658	218.685	2.35438	243.032
2.03351	408.951	2.41015	119.863	3.28059	218.715	2.35438	243.054
2.03752	408.993	2.41417	119.614	3.28059	218.741	2.35839	243.061
2.03752	409.022	2.41417	119.425	3.28059	218.766	2.35839	243.084
2.03752	409.074	2.41417	119.291	3.28059	218.798	2.35839	243.116
2.03752	409.11	2.41417	119.146	3.28059	218.832	2.35839	243.145
2.03752	409.155	2.41818	119.073	3.28059	218.873	2.35839	243.18
2.03752	409.188	2.41818	118.964	3.28059	218.895	2.35839	243.195
2.03752	409.223	2.41818	118.908	3.28461	218.916	2.35839	243.218
2.03752	409.261	2.41818	118.844	3.28461	218.943	2.35839	243.243
2.04154	409.301	2.41818	118.784	3.28461	218.972	2.35839	243.272
2.04154	409.335	2.41818	118.735	3.28461	219.009	2.36241	243.31
2.04154	409.375	2.4222	118.672	3.28461	219.035	2.36241	243.342
2.04154	409.429	2.4222	118.63	3.28461	219.06	2.36241	243.381
2.04154	409.474	2.4222	118.613	3.28461	219.085	2.36241	243.408
2.04154	409.522	2.4222	118.584	3.28461	219.107	2.36241	243.434
2.04154	409.558	2.4222	118.542	3.28863	219.133	2.36241	243.454
2.04556	409.594	2.4222	118.523	3.28863	219.175	2.36241	243.48
2.04556	409.628	2.4222	118.491	3.28863	219.193	2.36643	243.506
2.04556	409.666	2.4222	118.468	3.28863	219.228	2.36643	243.532
2.04556	409.721	2.4222	118.458	3.28863	219.274	2.36643	243.565
2.04556	409.761	2.42622	118.44	3.28863	219.3	2.36643	243.596
2.04556	409.784	2.42622	118.433	3.28863	219.324	2.36643	243.617
2.04556	409.815	2.42622	118.427	3.29265	219.347	2.36643	243.645
2.04556	409.866	2.42622	118.41	3.29265	219.385	2.36643	243.666
2.04556	409.917	2.42622	118.407	3.29265	219.418	2.36643	243.698
2.04958	409.952	2.42622	118.39	3.29265	219.442	2.37045	243.72
2.04958	409.993	2.42622	118.391	3.29265	219.479	2.37045	243.754
2.04958	410.03	2.42622	118.384	3.29265	219.497	2.37045	243.797
2.04958	410.078	2.42622	118.368	3.29265	219.515	2.37045	243.83
2.04958	410.121	2.43024	118.372	3.29265	219.54	2.37045	243.852
2.04958	410.158	2.43024	118.377	3.29666	219.577	2.37045	243.877
2.04958	410.196	2.43024	118.365	3.29666	219.595	2.37045	243.898
2.05359	410.242	2.43024	118.374	3.29666	219.633	2.37446	243.926
2.05359	410.285	2.43024	118.373	3.29666	219.672	2.37446	243.96
2.05359	410.333	2.43024	118.363	3.29666	219.701	2.37446	243.994
2.05359	410.38	2.43024	118.365	3.29666	219.736	2.37446	244.032
2.05359	410.414	2.43024	118.366	3.29666	219.758	2.37446	244.047
2.05359	410.453	2.43024	118.366	3.30068	219.792	2.37446	244.074
2.05359	410.49	2.43024	118.375	3.30068	219.821	2.37446	244.098
2.05359	410.53	2.43024	118.381	3.30068	219.859	2.37848	244.126
2.05761	410.563	2.43425	118.391	3.30068	219.891	2.37848	244.159
2.05761	410.609	2.43425	118.41	3.30068	219.911	2.37848	244.195
2.05761	410.669	2.43425	118.42	3.30068	219.93	2.37848	244.225
2.05761	410.713	2.43425	118.433	3.30068	219.957	2.37848	244.258
2.05761	410.758	2.43425	118.443	3.3047	219.986	2.37848	244.29
2.05761	410.796	2.43425	118.447	3.3047	220.021	2.37848	244.322
2.05761	410.842	2.43425	118.45	3.3047	220.047	2.3825	244.346
2.06163	410.879	2.43425	118.465	3.3047	220.076	2.3825	244.374
2.06163	410.915	2.43425	118.476	3.3047	220.099	2.3825	244.4
2.06163	410.97	2.43827	118.482	3.3047	220.116	2.3825	244.426
2.06163	411.016	2.43827	118.504	3.3047	220.15	2.3825	244.46
2.06163	411.053	2.43827	118.515	3.30872	220.171	2.3825	244.482
2.06163	411.099	2.43827	118.526	3.30872	220.202	2.3825	244.518
2.06163	411.139	2.43827	118.537	3.30872	220.236	2.38652	244.546
2.06565	411.168	2.43827	118.552	3.30872	220.259	2.38652	244.579
2.06565	411.209	2.43827	118.555	3.30872	220.302	2.38652	244.607
2.06565	411.262	2.43827	118.568	3.30872	220.336	2.38652	244.625
2.06565	411.32	2.43827	118.586	3.30872	220.352	2.38652	244.647
2.06565	411.358	2.43827	118.587	3.30872	220.373	2.38652	244.672
2.06565	411.396	2.43827	118.602	3.30872	220.41	2.38652	244.7
2.06565	411.446	2.44229	118.619	3.31273	220.444	2.39053	244.727
2.06966	411.475	2.44229	118.646	3.31273	220.464	2.39053	244.748
2.06966	411.526	2.44229	118.678	3.31273	220.504	2.39053	244.774
2.06966	411.57	2.44229	118.7	3.31273	220.531	2.39053	244.807
2.06966	411.617	2.44229	118.719	3.31273	220.579	2.39053	244.838
2.06966	411.662	2.44229	118.735	3.31273	220.603	2.39053	244.871
2.06966	411.689	2.44229	118.751	3.31273	220.627	2.39455	244.903
2.06966	411.727	2.44229	118.762	3.31675	220.657	2.39455	244.926
2.07368	411.772	2.44229	118.769	3.31675	220.693	2.39455	244.943
2.07368	411.811	2.44229	118.793	3.31675	220.73	2.39455	244.978
2.07368	411.852	2.44229	118.814	3.31675	220.751	2.39455	245.01
2.07368	411.9	2.44631	118.838	3.31675	220.785	2.39455	245.037
2.07368	411.926	2.44631	118.855	3.31675	220.796	2.39455	245.058
2.07368	411.96	2.44631	118.885	3.31675	220.829	2.39857	245.073
2.07368	412.003	2.44631	118.91	3.32077	220.868	2.39857	245.104
2.0777	412.048	2.44631	118.928	3.32077	220.901	2.39857	245.14
2.0777	412.087	2.44631	118.943	3.32077	220.936	2.39857	245.167
2.0777	412.136	2.44631	118.958	3.32077	220.947	2.39857	245.185
2.0777	412.18	2.44631	118.983	3.32077	220.98	2.39857	245.203
2.0777	412.232	2.45032	119.001	3.32077	221.008	2.39857	245.228
2.08172	412.283	2.45032	119.024	3.32077	221.024	2.40259	245.254
2.08172	412.313	2.45032	119.055	3.32077	221.056	2.40259	245.275
2.08172	412.341	2.45032	119.088	3.32479	221.093	2.40259	245.301
2.08172	412.373	2.45032	119.109	3.32479	221.124	2.40259	245.325
2.08172	412.394	2.45032	119.124	3.32479	221.159	2.40259	245.339
2.08172	412.424	2.45032	119.14	3.32479	221.18	2.40259	245.356
2.08172	412.464	2.45032	119.17	3.32479	221.208	2.40259	245.373
2.08172	412.502	2.45032	119.183	3.32479	221.239	2.40259	245.401
2.08573	412.531	2.45032	119.213	3.32479	221.276	2.4066	245.428
2.08573	412.577	2.45434	119.238	3.32479	221.306	2.4066	245.451
2.08573	412.615	2.45434	119.272	3.3288	221.337	2.4066	245.481
2.08573	412.67	2.45434	119.297	3.3288	221.36	2.4066	245.51
2.08573	412.699	2.45434	119.312	3.3288	221.39	2.4066	245.537
2.08573	412.717	2.45434	119.33	3.3288	221.426	2.4066	245.558
2.08573	412.741	2.45434	119.346	3.3288	221.47	2.4066	245.572
2.08975	412.793	2.45434	119.375	3.3288	221.511	2.41062	245.592
2.08975	412.837	2.45434	119.41	3.33282	221.518	2.41062	245.613
2.08975	412.871	2.45836	119.432	3.33282	221.544	2.41062	245.639
2.08975	412.914	2.45836	119.459	3.33282	221.587	2.41062	245.663
2.08975	412.945	2.45836	119.488	3.33282	221.621	2.41062	245.685
2.08975	412.959	2.45836	119.514	3.33282	221.651	2.41062	245.697
2.08975	413.001	2.45836	119.534	3.33282	221.691	2.41062	245.724
2.09377	413.041	2.45836	119.555	3.33282	221.713	2.41464	245.75
2.09377	413.062	2.45836	119.581	3.33684	221.741	2.41464	245.773
2.09377	413.103	2.46237	119.611	3.33684	221.781	2.41464	245.804
2.09377	413.143	2.46237	119.63	3.33684	221.809	2.41464	245.836
2.09377	413.186	2.46237	119.652	3.33684	221.84	2.41464	245.855
2.09377	413.232	2.46237	119.666	3.33684	221.867	2.41464	245.875
2.09377	413.254	2.46237	119.687	3.33684	221.904	2.41464	245.91
2.09377	413.285	2.46237	119.706	3.33684	221.925	2.41464	245.93
2.09779	413.312	2.46237	119.732	3.33684	221.952	2.41866	245.951
2.09779	413.35	2.46237	119.764	3.34086	221.97	2.41866	245.979
2.09779	413.394	2.46237	119.79	3.34086	222.001	2.41866	246.01
2.09779	413.426	2.46639	119.811	3.34086	222.03	2.41866	246.033
2.09779	413.454	2.46639	119.841	3.34086	222.069	2.41866	246.053
2.09779	413.487	2.46639	119.874	3.34086	222.116	2.41866	246.063
2.09779	413.519	2.46639	119.902	3.34487	222.142	2.41866	246.076
2.1018	413.55	2.46639	119.924	3.34487	222.175	2.42267	246.108
2.1018	413.58	2.46639	119.937	3.34487	222.203	2.42267	246.143
2.1018	413.632	2.46639	119.979	3.34487	222.219	2.42267	246.154
2.1018	413.684	2.46639	120.013	3.34487	222.241	2.42267	246.192
2.1018	413.726	2.46639	120.025	3.34487	222.259	2.42267	246.222
2.1018	413.75	2.47041	120.051	3.34487	222.29	2.42267	246.247
2.1018	413.778	2.47041	120.092	3.34487	222.307	2.42267	246.263
[truncated: 12,958 more rows]

## Sheet: 2
Test force-displacement curves
Specimen No.	CA100-0		CA115-0		CA121-0		CA131-0
0	0	0	0	0	0	0	0
1.31388	149.371	2.23608	151.83	1.36564	91.3238	0.99301	238.208
1.31388	149.434	2.23608	151.868	1.36564	91.3573	0.99301	238.346
1.3179	149.511	2.23608	151.9	1.36564	91.3848	0.99703	238.481
1.3179	149.583	2.23608	151.938	1.36564	91.4118	0.99703	238.607
1.3179	149.646	2.2401	151.972	1.36564	91.4303	0.99703	238.741
1.3179	149.72	2.2401	152.016	1.36564	91.4539	0.99703	238.891
1.3179	149.785	2.2401	152.056	1.36965	91.4944	0.99703	239.024
1.3179	149.842	2.2401	152.108	1.36965	91.5204	0.99703	239.161
1.3179	149.906	2.2401	152.149	1.36965	91.5454	0.99703	239.278
1.32192	149.958	2.2401	152.188	1.36965	91.5629	0.99703	239.397
1.32192	150.026	2.24412	152.228	1.36965	91.5949	1.00105	239.538
1.32192	150.1	2.24412	152.258	1.36965	91.6284	1.00105	239.673
1.32192	150.164	2.24412	152.297	1.36965	91.6529	1.00105	239.81
1.32192	150.216	2.24412	152.342	1.37367	91.6779	1.00105	239.969
1.32192	150.276	2.24412	152.396	1.37367	91.7104	1.00105	240.111
1.32192	150.328	2.24412	152.427	1.37367	91.7409	1.00105	240.232
1.32593	150.395	2.24412	152.454	1.37367	91.7655	1.00105	240.368
1.32593	150.465	2.24813	152.502	1.37367	91.7925	1.00506	240.502
1.32593	150.533	2.24813	152.541	1.37367	91.8265	1.00506	240.637
1.32593	150.602	2.24813	152.575	1.37367	91.85	1.00506	240.785
1.32593	150.675	2.24813	152.616	1.37769	91.864	1.00506	240.919
1.32593	150.735	2.24813	152.66	1.37769	91.8985	1.00506	241.06
1.32593	150.801	2.24813	152.693	1.37769	91.9305	1.00506	241.191
1.32995	150.869	2.25215	152.715	1.37769	91.948	1.00506	241.314
1.32995	150.935	2.25215	152.755	1.37769	91.983	1.00908	241.446
1.32995	150.992	2.25215	152.788	1.37769	92.006	1.00908	241.592
1.32995	151.06	2.25215	152.831	1.37769	92.0295	1.00908	241.718
1.32995	151.117	2.25215	152.865	1.37769	92.0565	1.00908	241.849
1.32995	151.181	2.25215	152.907	1.38171	92.0795	1.00908	241.982
1.32995	151.251	2.25215	152.933	1.38171	92.1081	1.00908	242.11
1.32995	151.312	2.25617	152.966	1.38171	92.1306	1.00908	242.244
1.32995	151.369	2.25617	153.015	1.38171	92.1616	1.0131	242.378
1.33397	151.439	2.25617	153.051	1.38171	92.2036	1.0131	242.507
1.33397	151.502	2.25617	153.088	1.38171	92.2156	1.0131	242.64
1.33397	151.583	2.25617	153.114	1.38171	92.2306	1.0131	242.766
1.33397	151.654	2.25617	153.139	1.38572	92.2701	1.0131	242.918
1.33397	151.714	2.25617	153.175	1.38572	92.2961	1.0131	243.053
1.33397	151.778	2.25617	153.215	1.38572	92.3131	1.0131	243.182
1.33397	151.847	2.26019	153.241	1.38572	92.3106	1.01712	243.317
1.33799	151.919	2.26019	153.27	1.38572	92.3056	1.01712	243.453
1.33799	151.985	2.26019	153.313	1.38572	92.3226	1.01712	243.59
1.33799	152.04	2.26019	153.358	1.38572	92.3306	1.01712	243.723
1.33799	152.108	2.26019	153.396	1.38974	92.3396	1.01712	243.859
1.33799	152.168	2.26019	153.431	1.38974	92.3666	1.01712	243.98
1.33799	152.236	2.26019	153.466	1.38974	92.3871	1.01712	244.116
1.33799	152.303	2.2642	153.494	1.38974	92.4021	1.01712	244.254
1.33799	152.357	2.2642	153.54	1.38974	92.4241	1.01712	244.391
1.342	152.429	2.2642	153.565	1.38974	92.4402	1.01712	244.524
1.342	152.497	2.2642	153.608	1.39376	92.4582	1.02113	244.642
1.342	152.568	2.2642	153.638	1.39376	92.4807	1.02113	244.78
1.342	152.63	2.2642	153.676	1.39376	92.4797	1.02113	244.946
1.342	152.698	2.2642	153.701	1.39376	92.4792	1.02113	245.089
1.342	152.767	2.2642	153.741	1.39376	92.4977	1.02113	245.206
1.342	152.835	2.26822	153.778	1.39376	92.5042	1.02113	245.33
1.34602	152.894	2.26822	153.811	1.39376	92.5087	1.02113	245.465
1.34602	152.969	2.26822	153.843	1.39778	92.5407	1.02515	245.61
1.34602	153.043	2.26822	153.891	1.39778	92.5617	1.02515	245.741
1.34602	153.106	2.26822	153.93	1.39778	92.5807	1.02515	245.891
1.34602	153.178	2.26822	153.962	1.39778	92.6092	1.02515	246.035
1.34602	153.228	2.27224	153.991	1.39778	92.6337	1.02515	246.184
1.34602	153.291	2.27224	154.02	1.39778	92.6612	1.02515	246.323
1.34602	153.358	2.27224	154.064	1.39778	92.6707	1.02515	246.455
1.35004	153.43	2.27224	154.108	1.39778	92.6862	1.02515	246.59
1.35004	153.508	2.27224	154.142	1.39778	92.7192	1.02917	246.738
1.35004	153.575	2.27224	154.167	1.40179	92.7447	1.02917	246.879
1.35004	153.66	2.27224	154.202	1.40179	92.7788	1.02917	247.023
1.35004	153.729	2.27224	154.238	1.40179	92.8093	1.02917	247.164
1.35004	153.791	2.27626	154.27	1.40179	92.8363	1.02917	247.298
1.35004	153.855	2.27626	154.307	1.40179	92.8723	1.02917	247.42
1.35406	153.918	2.27626	154.353	1.40179	92.9008	1.02917	247.563
1.35406	153.987	2.27626	154.4	1.40179	92.9168	1.03319	247.702
1.35406	154.058	2.27626	154.437	1.40179	92.9493	1.03319	247.832
1.35406	154.114	2.27626	154.462	1.40581	92.9823	1.03319	247.993
1.35406	154.181	2.27626	154.496	1.40581	93.0118	1.03319	248.136
1.35406	154.238	2.28027	154.531	1.40581	93.0418	1.03319	248.28
1.35406	154.302	2.28027	154.566	1.40581	93.0768	1.03319	248.426
1.35807	154.38	2.28027	154.594	1.40581	93.1079	1.03319	248.563
1.35807	154.456	2.28027	154.635	1.40581	93.1314	1.0372	248.703
1.35807	154.533	2.28027	154.68	1.40581	93.1504	1.0372	248.844
1.35807	154.602	2.28027	154.71	1.40983	93.1794	1.0372	248.985
1.35807	154.67	2.28027	154.745	1.40983	93.2074	1.0372	249.127
1.35807	154.748	2.28027	154.776	1.40983	93.2409	1.0372	249.265
1.35807	154.806	2.28027	154.815	1.40983	93.2774	1.0372	249.389
1.36209	154.875	2.28429	154.847	1.40983	93.3229	1.0372	249.53
1.36209	154.935	2.28429	154.881	1.40983	93.3509	1.04122	249.677
1.36209	155.01	2.28429	154.927	1.40983	93.3694	1.04122	249.817
1.36209	155.083	2.28429	154.976	1.40983	93.3975	1.04122	249.961
1.36209	155.164	2.28429	155.007	1.41385	93.4345	1.04122	250.103
1.36209	155.23	2.28429	155.046	1.41385	93.4685	1.04122	250.236
1.36611	155.297	2.28429	155.073	1.41385	93.494	1.04122	250.354
1.36611	155.353	2.28831	155.114	1.41385	93.5295	1.04122	250.488
1.36611	155.428	2.28831	155.154	1.41385	93.562	1.04524	250.637
1.36611	155.506	2.28831	155.201	1.41385	93.5875	1.04524	250.788
1.36611	155.565	2.28831	155.239	1.41385	93.6275	1.04524	250.925
1.36611	155.622	2.28831	155.267	1.41385	93.661	1.04524	251.071
1.36611	155.688	2.28831	155.29	1.41786	93.6955	1.04524	251.216
1.37013	155.752	2.28831	155.333	1.41786	93.7391	1.04524	251.354
1.37013	155.827	2.29233	155.368	1.41786	93.7811	1.04524	251.494
1.37013	155.889	2.29233	155.407	1.41786	93.7986	1.04926	251.625
1.37013	155.955	2.29233	155.448	1.41786	93.8356	1.04926	251.762
1.37013	156.018	2.29233	155.495	1.41786	93.8731	1.04926	251.911
1.37013	156.081	2.29233	155.545	1.41786	93.9016	1.04926	252.054
1.37013	156.141	2.29233	155.59	1.42188	93.9251	1.04926	252.186
1.37013	156.207	2.29233	155.608	1.42188	93.9651	1.05327	252.319
1.37414	156.276	2.29233	155.635	1.42188	94.0026	1.05327	252.457
1.37414	156.339	2.29634	155.665	1.42188	94.0357	1.05327	252.596
1.37414	156.417	2.29634	155.711	1.42188	94.0697	1.05327	252.739
1.37414	156.491	2.29634	155.755	1.42188	94.0992	1.05327	252.873
1.37414	156.563	2.29634	155.787	1.42188	94.1172	1.05327	253.029
1.37414	156.628	2.29634	155.818	1.4259	94.1577	1.05327	253.157
1.37414	156.684	2.29634	155.858	1.4259	94.1932	1.05729	253.287
1.37816	156.758	2.29634	155.9	1.4259	94.2252	1.05729	253.427
1.37816	156.818	2.30036	155.936	1.4259	94.2567	1.05729	253.563
1.37816	156.898	2.30036	155.968	1.4259	94.2847	1.05729	253.694
1.37816	156.959	2.30036	156.009	1.4259	94.3267	1.05729	253.832
1.37816	157.024	2.30036	156.048	1.4259	94.3552	1.05729	253.963
1.37816	157.08	2.30036	156.104	1.42991	94.3868	1.05729	254.088
1.37816	157.146	2.30036	156.135	1.42991	94.4173	1.05729	254.221
1.37816	157.216	2.30036	156.166	1.42991	94.4463	1.06131	254.36
1.38218	157.292	2.30438	156.201	1.42991	94.4918	1.06131	254.496
1.38218	157.368	2.30438	156.239	1.42991	94.5228	1.06131	254.638
1.38218	157.435	2.30438	156.281	1.42991	94.5558	1.06131	254.782
1.38218	157.498	2.30438	156.33	1.43393	94.5758	1.06131	254.92
1.38218	157.573	2.30438	156.368	1.43393	94.6083	1.06131	255.061
1.38218	157.633	2.30438	156.4	1.43393	94.6438	1.06131	255.201
1.38218	157.697	2.30839	156.432	1.43393	94.6848	1.06532	255.339
1.38619	157.767	2.30839	156.469	1.43393	94.7254	1.06532	255.472
1.38619	157.832	2.30839	156.499	1.43393	94.7454	1.06532	255.606
1.38619	157.902	2.30839	156.539	1.43393	94.7619	1.06532	255.746
1.38619	157.972	2.30839	156.565	1.43795	94.8079	1.06532	255.888
1.38619	158.027	2.30839	156.594	1.43795	94.8409	1.06532	256.012
1.38619	158.093	2.30839	156.628	1.43795	94.8719	1.06532	256.141
1.38619	158.162	2.30839	156.671	1.43795	94.9099	1.06532	256.273
1.39021	158.229	2.31241	156.708	1.43795	94.9334	1.06934	256.423
1.39021	158.295	2.31241	156.746	1.43795	94.9674	1.06934	256.55
1.39021	158.359	2.31241	156.783	1.43795	94.9874	1.06934	256.698
1.39021	158.431	2.31241	156.815	1.43795	95.0235	1.06934	256.842
1.39021	158.517	2.31241	156.857	1.44197	95.0455	1.06934	256.983
1.39021	158.595	2.31643	156.902	1.44197	95.0865	1.06934	257.13
1.39021	158.655	2.31643	156.936	1.44197	95.1225	1.07336	257.267
1.39423	158.709	2.31643	156.973	1.44197	95.1535	1.07336	257.406
1.39423	158.778	2.31643	156.994	1.44197	95.1945	1.07336	257.521
1.39423	158.851	2.31643	157.027	1.44197	95.228	1.07336	257.663
1.39423	158.928	2.31643	157.056	1.44197	95.255	1.07336	257.812
1.39423	158.991	2.31643	157.092	1.44598	95.2825	1.07336	257.947
1.39423	159.054	2.32045	157.122	1.44598	95.3235	1.07336	258.081
1.39423	159.112	2.32045	157.161	1.44598	95.3586	1.07738	258.21
1.39423	159.181	2.32045	157.196	1.44598	95.3881	1.07738	258.357
1.39423	159.256	2.32045	157.232	1.44598	95.4231	1.07738	258.497
1.39825	159.326	2.32045	157.268	1.44598	95.4426	1.07738	258.633
1.39825	159.399	2.32045	157.295	1.44598	95.4646	1.07738	258.756
1.39825	159.474	2.32045	157.329	1.44598	95.4961	1.07738	258.893
1.39825	159.546	2.32446	157.373	1.45	95.5326	1.07738	259.024
1.39825	159.616	2.32446	157.406	1.45	95.5621	1.08139	259.156
1.39825	159.683	2.32446	157.438	1.45	95.6036	1.08139	259.3
1.39825	159.737	2.32446	157.464	1.45	95.6427	1.08139	259.422
1.40226	159.811	2.32446	157.505	1.45	95.6832	1.08139	259.553
1.40226	159.897	2.32446	157.544	1.45	95.7142	1.08139	259.686
1.40226	159.972	2.32446	157.567	1.45	95.7397	1.08139	259.806
1.40226	160.037	2.32446	157.588	1.45402	95.7612	1.08139	259.94
1.40226	160.103	2.32848	157.638	1.45402	95.7937	1.08139	260.063
1.40226	160.165	2.32848	157.659	1.45402	95.8422	1.08139	260.199
1.40226	160.223	2.32848	157.697	1.45402	95.8772	1.08139	260.333
1.40628	160.292	2.32848	157.742	1.45402	95.8967	1.08541	260.483
1.40628	160.37	2.32848	157.778	1.45402	95.9172	1.08541	260.622
1.40628	160.441	2.32848	157.809	1.45402	95.9537	1.08541	260.765
1.40628	160.514	2.32848	157.842	1.45804	95.9838	1.08541	260.908
1.40628	160.588	2.3325	157.886	1.45804	96.0183	1.08541	261.06
1.40628	160.669	2.3325	157.926	1.45804	96.0523	1.08541	261.195
1.40628	160.744	2.3325	157.965	1.45804	96.0853	1.08541	261.329
1.40628	160.808	2.3325	157.992	1.45804	96.1213	1.08943	261.453
1.4103	160.877	2.3325	158.023	1.45804	96.1518	1.08943	261.593
1.4103	160.952	2.3325	158.055	1.45804	96.1883	1.08943	261.741
1.4103	161.025	2.3325	158.077	1.45804	96.2108	1.08943	261.89
1.4103	161.09	2.33652	158.122	1.46205	96.2358	1.08943	262.035
1.4103	161.17	2.33652	158.154	1.46205	96.2693	1.08943	262.164
1.4103	161.233	2.33652	158.195	1.46205	96.3124	1.08943	262.303
1.4103	161.301	2.33652	158.23	1.46205	96.3494	1.09345	262.434
1.41432	161.372	2.33652	158.25	1.46205	96.3764	1.09345	262.571
1.41432	161.451	2.33652	158.272	1.46205	96.4074	1.09345	262.716
1.41432	161.515	2.33652	158.305	1.46205	96.4409	1.09345	262.843
1.41432	161.59	2.34053	158.327	1.46205	96.4694	1.09345	262.97
1.41432	161.676	2.34053	158.362	1.46205	96.4964	1.09345	263.101
1.41432	161.753	2.34053	158.4	1.46607	96.5264	1.09345	263.234
1.41833	161.824	2.34053	158.454	1.46607	96.5694	1.09345	263.37
1.41833	161.891	2.34053	158.483	1.46607	96.6089	1.09746	263.515
1.41833	161.961	2.34053	158.524	1.46607	96.6555	1.09746	263.646
1.41833	162.028	2.34053	158.546	1.46607	96.6855	1.09746	263.784
1.41833	162.109	2.34053	158.581	1.46607	96.7105	1.09746	263.948
1.41833	162.177	2.34455	158.607	1.46607	96.7325	1.09746	264.089
1.41833	162.241	2.34455	158.637	1.47009	96.765	1.09746	264.209
1.42235	162.312	2.34455	158.696	1.47009	96.8015	1.09746	264.351
1.42235	162.387	2.34455	158.73	1.47009	96.828	1.10148	264.494
1.42235	162.465	2.34455	158.747	1.47009	96.8735	1.10148	264.633
1.42235	162.544	2.34455	158.774	1.47009	96.9125	1.10148	264.769
1.42235	162.609	2.34455	158.799	1.47009	96.9531	1.10148	264.908
1.42235	162.662	2.34455	158.843	1.47009	96.9731	1.10148	265.037
1.42235	162.727	2.34455	158.881	1.47411	96.9936	1.10148	265.167
1.42637	162.796	2.34857	158.909	1.47411	97.0261	1.10148	265.303
1.42637	162.862	2.34857	158.947	1.47411	97.0711	1.1055	265.448
1.42637	162.936	2.34857	158.986	1.47411	97.1046	1.1055	265.593
1.42637	163.014	2.34857	159.021	1.47411	97.1291	1.1055	265.723
1.42637	163.078	2.34857	159.058	1.47411	97.1621	1.1055	265.871
1.42637	163.135	2.34857	159.092	1.47411	97.1946	1.1055	266.012
1.43039	163.2	2.34857	159.126	1.47411	97.2231	1.1055	266.16
1.43039	163.265	2.35259	159.156	1.47812	97.2502	1.1055	266.3
1.43039	163.332	2.35259	159.202	1.47812	97.2877	1.10952	266.428
1.43039	163.406	2.35259	159.242	1.47812	97.3247	1.10952	266.563
1.43039	163.468	2.35259	159.284	1.47812	97.3537	1.10952	266.707
1.43039	163.526	2.35259	159.318	1.47812	97.3972	1.10952	266.843
1.43039	163.585	2.35259	159.359	1.47812	97.4267	1.10952	266.984
1.4344	163.649	2.35259	159.392	1.47812	97.4457	1.10952	267.129
1.4344	163.714	2.35259	159.431	1.48214	97.4752	1.10952	267.255
1.4344	163.781	2.3566	159.47	1.48214	97.5312	1.11353	267.384
1.4344	163.855	2.3566	159.508	1.48214	97.5642	1.11353	267.532
1.4344	163.938	2.3566	159.542	1.48214	97.5842	1.11353	267.676
1.4344	164.001	2.3566	159.572	1.48214	97.6073	1.11353	267.806
1.4344	164.072	2.3566	159.602	1.48214	97.6333	1.11353	267.927
1.43842	164.134	2.3566	159.631	1.48616	97.6618	1.11755	268.063
1.43842	164.194	2.3566	159.667	1.48616	97.7038	1.11755	268.201
1.43842	164.271	2.36062	159.715	1.48616	97.7238	1.11755	268.335
1.43842	164.339	2.36062	159.745	1.48616	97.7558	1.11755	268.471
1.43842	164.403	2.36062	159.786	1.48616	97.7773	1.11755	268.607
1.43842	164.466	2.36062	159.826	1.48616	97.8143	1.11755	268.72
1.43842	164.519	2.36062	159.87	1.49018	97.8373	1.11755	268.854
1.43842	164.584	2.36062	159.908	1.49018	97.8548	1.12157	268.978
1.44244	164.658	2.36062	159.93	1.49018	97.8793	1.12157	269.134
1.44244	164.731	2.36464	159.966	1.49018	97.9129	1.12157	269.264
1.44244	164.79	2.36464	160.01	1.49018	97.9414	1.12157	269.39
1.44244	164.856	2.36464	160.049	1.49018	97.9579	1.12157	269.5
1.44244	164.929	2.36464	160.082	1.49018	97.9734	1.12157	269.625
1.44244	165.002	2.36464	160.115	1.49419	97.9989	1.12157	269.759
1.44244	165.065	2.36464	160.15	1.49419	98.0269	1.12157	269.895
1.44646	165.136	2.36464	160.181	1.49419	98.0489	1.12559	270.025
1.44646	165.2	2.36866	160.219	1.49419	98.0849	1.12559	270.168
1.44646	165.263	2.36866	160.251	1.49419	98.1079	1.12559	270.304
1.44646	165.336	2.36866	160.292	1.49419	98.1189	1.12559	270.434
1.44646	165.402	2.36866	160.333	1.49821	98.1404	1.12559	270.564
1.44646	165.472	2.36866	160.357	1.49821	98.1699	1.12559	270.69
1.44646	165.541	2.36866	160.382	1.49821	98.1994	1.12559	270.809
1.45047	165.603	2.36866	160.413	1.49821	98.2234	1.12559	270.936
1.45047	165.665	2.37267	160.458	1.49821	98.2399	1.1296	271.073
1.45047	165.738	2.37267	160.5	1.49821	98.243	1.1296	271.213
1.45047	165.809	2.37267	160.531	1.49821	98.2675	1.1296	271.346
1.45047	165.866	2.37267	160.555	1.50223	98.297	1.1296	271.485
1.45047	165.916	2.37267	160.593	1.50223	98.3205	1.1296	271.628
1.45047	165.987	2.37267	160.65	1.50223	98.3395	1.1296	271.755
1.45449	166.05	2.37267	160.679	1.50223	98.373	1.1296	271.891
1.45449	166.121	2.37669	160.708	1.50223	98.402	1.13362	272.031
1.45449	166.192	2.37669	160.743	1.50223	98.427	1.13362	272.159
1.45449	166.258	2.37669	160.769	1.50223	98.4335	1.13362	272.285
1.45449	166.331	2.37669	160.818	1.50624	98.4575	1.13362	272.427
1.45449	166.39	2.37669	160.851	1.50624	98.4775	1.13362	272.573
1.45449	166.457	2.37669	160.889	1.50624	98.4915	1.13362	272.696
1.45851	166.522	2.38071	160.921	1.50624	98.5205	1.13362	272.824
1.45851	166.588	2.38071	160.944	1.50624	98.5456	1.13764	272.955
1.45851	166.655	2.38071	160.977	1.50624	98.5646	1.13764	273.097
1.45851	166.732	2.38071	161.017	1.50624	98.5751	1.13764	273.235
1.45851	166.786	2.38071	161.037	1.50624	98.6001	1.13764	273.362
1.45851	166.85	2.38071	161.077	1.51026	98.6281	1.13764	273.48
1.45851	166.905	2.38071	161.102	1.51026	98.6541	1.13764	273.609
1.45851	166.967	2.38472	161.138	1.51026	98.6771	1.13764	273.732
1.45851	167.039	2.38472	161.169	1.51026	98.7066	1.14165	273.875
1.46252	167.114	2.38472	161.205	1.51026	98.7331	1.14165	274.011
1.46252	167.178	2.38472	161.236	1.51026	98.7486	1.14165	274.138
1.46252	167.237	2.38472	161.267	1.51026	98.7686	1.14165	274.275
1.46252	167.309	2.38472	161.298	1.51428	98.7976	1.14165	274.424
1.46252	167.382	2.38472	161.333	1.51428	98.8176	1.14165	274.552
1.46252	167.445	2.38472	161.354	1.51428	98.8572	1.14165	274.662
1.46252	167.506	2.38874	161.379	1.51428	98.8742	1.14567	274.792
1.46252	167.582	2.38874	161.417	1.51428	98.9017	1.14567	274.934
1.46654	167.654	2.38874	161.456	1.51428	98.9257	1.14567	275.062
1.46654	167.719	2.38874	161.5	1.51428	98.9457	1.14567	275.203
1.46654	167.798	2.38874	161.536	1.5183	98.9642	1.14567	275.335
1.46654	167.867	2.38874	161.571	1.5183	98.9807	1.14567	275.466
1.46654	167.943	2.38874	161.595	1.5183	99.0227	1.14567	275.585
1.46654	168.012	2.39276	161.616	1.5183	99.0452	1.14567	275.715
1.46654	168.092	2.39276	161.653	1.5183	99.0667	1.14567	275.852
1.47056	168.155	2.39276	161.69	1.5183	99.0857	1.14567	275.996
1.47056	168.217	2.39276	161.73	1.5183	99.1082	1.14969	276.116
1.47056	168.294	2.39276	161.759	1.52231	99.1392	1.14969	276.261
1.47056	168.356	2.39276	161.786	1.52231	99.1577	1.14969	276.408
1.47056	168.426	2.39276	161.802	1.52231	99.1873	1.14969	276.54
1.47056	168.494	2.39276	161.849	1.52231	99.2168	1.14969	276.671
1.47056	168.563	2.39678	161.887	1.52231	99.2468	1.14969	276.793
1.47458	168.63	2.39678	161.924	1.52231	99.2713	1.14969	276.928
1.47458	168.692	2.39678	161.971	1.52231	99.2858	1.15371	277.073
1.47458	168.77	2.39678	162.005	1.52633	99.2993	1.15371	277.21
1.47458	168.845	2.39678	162.036	1.52633	99.3238	1.15371	277.353
1.47458	168.911	2.39678	162.065	1.52633	99.3578	1.15371	277.499
1.47458	168.97	2.39678	162.084	1.52633	99.3888	1.15371	277.641
1.47458	169.038	2.40079	162.121	1.52633	99.4148	1.15371	277.769
1.47458	169.115	2.40079	162.161	1.52633	99.4363	1.15371	277.91
1.47859	169.175	2.40079	162.2	1.52633	99.4478	1.15772	278.044
1.47859	169.243	2.40079	162.236	1.52633	99.4728	1.15772	278.178
1.47859	169.309	2.40079	162.269	1.52633	99.4918	1.15772	278.319
1.47859	169.383	2.40079	162.282	1.53035	99.5099	1.15772	278.458
1.47859	169.464	2.40079	162.309	1.53035	99.5339	1.15772	278.602
1.47859	169.531	2.40481	162.352	1.53035	99.5604	1.15772	278.724
1.48261	169.59	2.40481	162.386	1.53035	99.5834	1.15772	278.859
1.48261	169.65	2.40481	162.428	1.53035	99.6124	1.15772	278.998
1.48261	169.725	2.40481	162.475	1.53035	99.6394	1.16174	279.139
1.48261	169.795	2.40481	162.511	1.53035	99.6514	1.16174	279.265
1.48261	169.863	2.40481	162.54	1.53437	99.6719	1.16174	279.395
1.48261	169.934	2.40481	162.567	1.53437	99.6844	1.16174	279.543
1.48261	170.002	2.40883	162.6	1.53437	99.6949	1.16174	279.696
1.48663	170.063	2.40883	162.632	1.53437	99.7074	1.16174	279.837
1.48663	170.132	2.40883	162.677	1.53437	99.7164	1.16174	279.965
1.48663	170.207	2.40883	162.708	1.53437	99.7294	1.16576	280.099
1.48663	170.268	2.40883	162.74	1.53437	99.7424	1.16576	280.243
1.48663	170.331	2.40883	162.766	1.53437	99.7679	1.16576	280.386
1.48663	170.395	2.40883	162.799	1.53838	99.7859	1.16576	280.532
1.48663	170.457	2.40883	162.835	1.53838	99.7904	1.16576	280.672
1.49065	170.512	2.40883	162.858	1.53838	99.8049	1.16576	280.8
1.49065	170.579	2.41285	162.898	1.53838	99.8405	1.16576	280.934
1.49065	170.653	2.41285	162.938	1.53838	99.8695	1.16978	281.071
1.49065	170.735	2.41285	162.972	1.53838	99.867	1.16978	281.209
1.49065	170.798	2.41285	163.022	1.53838	99.8665	1.16978	281.351
1.49065	170.867	2.41285	163.043	1.5424	99.8935	1.16978	281.498
1.49466	170.931	2.41285	163.089	1.5424	99.9065	1.16978	281.629
1.49466	170.995	2.41285	163.119	1.5424	99.923	1.16978	281.753
1.49466	171.068	2.41285	163.145	1.5424	99.931	1.16978	281.886
1.49466	171.137	2.41686	163.188	1.5424	99.9075	1.17379	282.028
1.49466	171.2	2.41686	163.239	1.5424	99.8985	1.17379	282.167
1.49466	171.269	2.41686	163.267	1.5424	99.9115	1.17379	282.308
1.49466	171.335	2.41686	163.305	1.54642	99.9145	1.17379	282.455
1.49868	171.395	2.41686	163.345	1.54642	99.9195	1.17379	282.602
1.49868	171.449	2.41686	163.38	1.54642	99.9375	1.17379	282.732
1.49868	171.521	2.41686	163.416	1.54642	99.96	1.17781	282.869
1.49868	171.6	2.42088	163.455	1.54642	99.978	1.17781	282.998
1.49868	171.651	2.42088	163.491	1.54642	99.987	1.17781	283.148
1.49868	171.718	2.42088	163.524	1.54642	100.004	1.17781	283.298
1.49868	171.774	2.42088	163.569	1.55044	100.01	1.17781	283.426
1.49868	171.836	2.42088	163.608	1.55044	100.017	1.17781	283.568
1.5027	171.909	2.42088	163.633	1.55044	100.036	1.18183	283.695
1.5027	171.973	2.42088	163.669	1.55044	100.056	1.18183	283.824
1.5027	172.037	2.42088	163.697	1.55044	100.071	1.18183	283.963
1.5027	172.097	2.4249	163.733	1.55044	100.088	1.18183	284.096
1.5027	172.167	2.4249	163.769	1.55445	100.099	1.18183	284.232
1.5027	172.236	2.4249	163.817	1.55445	100.12	1.18183	284.377
1.5027	172.308	2.4249	163.868	1.55445	100.141	1.18183	284.511
1.50672	172.373	2.4249	163.905	1.55445	100.162	1.18585	284.634
1.50672	172.437	2.4249	163.928	1.55445	100.18	1.18585	284.767
1.50672	172.501	2.4249	163.962	1.55445	100.199	1.18585	284.909
1.50672	172.567	2.42892	164.008	1.55445	100.206	1.18585	285.048
1.50672	172.629	2.42892	164.061	1.55445	100.226	1.18585	285.188
1.50672	172.702	2.42892	164.101	1.55847	100.246	1.18585	285.318
1.50672	172.758	2.42892	164.131	1.55847	100.256	1.18585	285.43
1.51073	172.81	2.42892	164.164	1.55847	100.284	1.18986	285.561
1.51073	172.881	2.42892	164.186	1.55847	100.31	1.18986	285.699
1.51073	172.944	2.43293	164.234	1.55847	100.327	1.18986	285.821
1.51073	173.017	2.43293	164.271	1.56249	100.344	1.18986	285.943
1.51073	173.066	2.43293	164.305	1.56249	100.351	1.18986	286.08
1.51073	173.117	2.43293	164.345	1.56249	100.364	1.18986	286.209
1.51073	173.179	2.43293	164.378	1.56249	100.381	1.18986	286.334
1.51073	173.244	2.43293	164.419	1.56249	100.396	1.18986	286.466
1.51475	173.312	2.43293	164.448	1.56249	100.409	1.19388	286.596
1.51475	173.375	2.43695	164.475	1.56249	100.423	1.19388	286.731
1.51475	173.45	2.43695	164.506	1.5665	100.438	1.19388	286.87
1.51475	173.514	2.43695	164.552	1.5665	100.46	1.19388	287.005
1.51475	173.58	2.43695	164.597	1.5665	100.478	1.19388	287.131
1.51475	173.641	2.43695	164.62	1.5665	100.498	1.19388	287.255
1.51475	173.699	2.43695	164.638	1.5665	100.53	1.19388	287.387
1.51877	173.76	2.43695	164.676	1.5665	100.555	1.1979	287.522
1.51877	173.826	2.43695	164.717	1.5665	100.568	1.1979	287.649
1.51877	173.9	2.44097	164.743	1.5665	100.584	1.1979	287.788
1.51877	173.955	2.44097	164.772	1.57052	100.597	1.1979	287.915
1.51877	174.009	2.44097	164.822	1.57052	100.621	1.1979	288.037
1.51877	174.066	2.44097	164.864	1.57052	100.648	1.1979	288.158
1.51877	174.121	2.44097	164.891	1.57052	100.655	1.1979	288.276
1.52278	174.197	2.44498	164.921	1.57052	100.676	1.20191	288.411
1.52278	174.26	2.44498	164.957	1.57052	100.691	1.20191	288.546
1.52278	174.322	2.44498	164.999	1.57052	100.709	1.20191	288.674
1.52278	174.387	2.44498	165.046	1.57454	100.728	1.20191	288.824
1.52278	174.467	2.44498	165.079	1.57454	100.747	1.20191	288.958
1.52278	174.522	2.44498	165.116	1.57454	100.765	1.20191	289.082
1.52278	174.593	2.44498	165.143	1.57454	100.79	1.20191	289.211
1.52278	174.651	2.449	165.172	1.57454	100.816	1.20593	289.33
1.52278	174.711	2.449	165.201	1.57454	100.839	1.20593	289.463
1.5268	174.779	2.449	165.245	1.57454	100.85	1.20593	289.601
1.5268	174.838	2.449	165.284	1.57454	100.869	1.20593	289.732
1.5268	174.908	2.449	165.313	1.57856	100.893	1.20593	289.862
1.5268	174.979	2.449	165.338	1.57856	100.916	1.20593	289.986
1.5268	175.055	2.449	165.361	1.57856	100.928	1.20593	290.116
1.5268	175.126	2.449	165.398	1.57856	100.95	1.20995	290.249
1.5268	175.197	2.45302	165.434	1.57856	100.964	1.20995	290.378
1.5268	175.255	2.45302	165.471	1.57856	100.983	1.20995	290.503
1.53082	175.321	2.45302	165.519	1.57856	100.998	1.20995	290.627
1.53082	175.395	2.45302	165.551	1.58257	101.018	1.20995	290.753
1.53082	175.46	2.45302	165.579	1.58257	101.029	1.20995	290.872
1.53082	175.524	2.45302	165.606	1.58257	101.046	1.20995	290.995
1.53082	175.588	2.45302	165.64	1.58257	101.079	1.20995	291.117
1.53082	175.651	2.45704	165.675	1.58257	101.105	1.20995	291.247
1.53082	175.708	2.45704	165.708	1.58257	101.135	1.21397	291.381
1.53484	175.784	2.45704	165.752	1.58257	101.148	1.21397	291.51
1.53484	175.839	2.45704	165.79	1.58659	101.144	1.21397	291.646
1.53484	175.912	2.45704	165.823	1.58659	101.156	1.21397	291.78
1.53484	175.984	2.45704	165.849	1.58659	101.175	1.21397	291.909
1.53484	176.061	2.45704	165.865	1.58659	101.192	1.21397	292.017
1.53484	176.127	2.46105	165.902	1.58659	101.2	1.21397	292.148
1.53484	176.192	2.46105	165.928	1.58659	101.2	1.21798	292.29
1.53484	176.256	2.46105	165.964	1.58659	101.206	1.21798	292.429
1.53885	176.319	2.46105	166.01	1.59061	101.204	1.21798	292.552
1.53885	176.392	2.46105	166.034	1.59061	101.219	1.21798	292.692
1.53885	176.461	2.46105	166.061	1.59061	101.222	1.21798	292.827
1.53885	176.521	2.46105	166.078	1.59061	101.225	1.21798	292.954
1.53885	176.574	2.46507	166.118	1.59061	101.231	1.21798	293.078
1.53885	176.653	2.46507	166.156	1.59061	101.218	1.21798	293.211
1.53885	176.72	2.46507	166.185	1.59061	101.227	1.222	293.34
1.54287	176.781	2.46507	166.227	1.59061	101.225	1.222	293.479
1.54287	176.84	2.46507	166.265	1.59061	101.23	1.222	293.623
1.54287	176.922	2.46507	166.303	1.59463	101.237	1.222	293.741
1.54287	176.997	2.46507	166.327	1.59463	101.252	1.222	293.861
1.54287	177.07	2.46909	166.351	1.59463	101.269	1.222	293.99
1.54287	177.141	2.46909	166.385	1.59463	101.263	1.222	294.12
1.54689	177.199	2.46909	166.422	1.59463	101.262	1.222	294.251
1.54689	177.259	2.46909	166.452	1.59463	101.272	1.22602	294.39
1.54689	177.327	2.46909	166.49	1.59463	101.279	1.22602	294.512
1.54689	177.404	2.46909	166.513	1.59463	101.292	1.22602	294.653
1.54689	177.475	2.46909	166.542	1.59864	101.294	1.22602	294.803
1.54689	177.538	2.47311	166.58	1.59864	101.29	1.22602	294.928
1.54689	177.605	2.47311	166.609	1.59864	101.299	1.22602	295.051
1.55091	177.668	2.47311	166.642	1.59864	101.316	1.22602	295.189
1.55091	177.726	2.47311	166.672	1.59864	101.321	1.23004	295.322
1.55091	177.798	2.47311	166.693	1.59864	101.322	1.23004	295.452
1.55091	177.867	2.47311	166.724	1.59864	101.326	1.23004	295.573
1.55091	177.933	2.47311	166.757	1.60266	101.342	1.23004	295.717
1.55091	178.007	2.47311	166.783	1.60266	101.355	1.23004	295.847
1.55091	178.075	2.47311	166.818	1.60266	101.361	1.23004	295.957
1.55492	178.123	2.47311	166.843	1.60266	101.367	1.23004	296.08
1.55492	178.183	2.47712	166.882	1.60266	101.368	1.23405	296.224
1.55492	178.254	2.47712	166.918	1.60266	101.381	1.23405	296.365
1.55492	178.321	2.47712	166.956	1.60266	101.395	1.23405	296.497
1.55492	178.382	2.47712	167	1.60266	101.4	1.23405	296.642
1.55492	178.443	2.47712	167.042	1.60668	101.396	1.23405	296.772
1.55894	178.505	2.47712	167.075	1.60668	101.421	1.23405	296.911
1.55894	178.56	2.47712	167.101	1.60668	101.435	1.23405	297.038
1.55894	178.635	2.48114	167.14	1.60668	101.443	1.23807	297.167
1.55894	178.703	2.48114	167.177	1.60668	101.456	1.23807	297.306
1.55894	178.747	2.48114	167.214	1.60668	101.457	1.23807	297.456
1.55894	178.798	2.48114	167.254	1.60668	101.461	1.23807	297.594
1.55894	178.863	2.48114	167.283	1.6107	101.47	1.23807	297.726
1.56296	178.927	2.48114	167.31	1.6107	101.475	1.23807	297.856
1.56296	178.999	2.48114	167.348	1.6107	101.489	1.23807	297.968
1.56296	179.06	2.48516	167.386	1.6107	101.495	1.24209	298.095
1.56296	179.12	2.48516	167.425	1.6107	101.511	1.24209	298.239
1.56296	179.187	2.48516	167.459	1.6107	101.517	1.24209	298.38
1.56296	179.252	2.48516	167.471	1.6107	101.526	1.24209	298.5
1.56296	179.31	2.48516	167.506	1.61471	101.55	1.24209	298.609
1.56296	179.369	2.48516	167.546	1.61471	101.559	1.24611	298.749
1.56698	179.427	2.48516	167.573	1.61471	101.565	1.24611	298.882
1.56698	179.489	2.48516	167.615	1.61471	101.573	1.24611	299.008
1.56698	179.568	2.48918	167.646	1.61471	101.6	1.24611	299.141
1.56698	179.628	2.48918	167.679	1.61471	101.619	1.24611	299.262
1.56698	179.677	2.48918	167.726	1.61873	101.62	1.24611	299.372
1.56698	179.737	2.48918	167.771	1.61873	101.626	1.24611	299.497
1.56698	179.798	2.48918	167.8	1.61873	101.653	1.25012	299.616
1.57099	179.867	2.48918	167.83	1.61873	101.668	1.25012	299.759
1.57099	179.932	2.48918	167.85	1.61873	101.683	1.25012	299.884
1.57099	179.99	2.49319	167.892	1.61873	101.702	1.25012	300.005
1.57099	180.055	2.49319	167.931	1.61873	101.708	1.25012	300.13
1.57099	180.12	2.49319	167.97	1.61873	101.713	1.25012	300.241
1.57099	180.19	2.49319	168.002	1.62275	101.739	1.25012	300.366
1.57099	180.244	2.49319	168.025	1.62275	101.749	1.25012	300.487
1.57099	180.309	2.49319	168.054	1.62275	101.768	1.25414	300.616
1.57501	180.372	2.49319	168.087	1.62275	101.791	1.25414	300.743
1.57501	180.436	2.49721	168.121	1.62275	101.801	1.25414	300.872
1.57501	180.502	2.49721	168.158	1.62275	101.802	1.25414	301.003
1.57501	180.573	2.49721	168.196	1.62677	101.82	1.25414	301.131
1.57501	180.629	2.49721	168.242	1.62677	101.839	1.25414	301.249
1.57501	180.682	2.49721	168.285	1.62677	101.853	1.25414	301.365
1.57501	180.745	2.49721	168.312	1.62677	101.867	1.25816	301.494
1.57903	180.801	2.49721	168.349	1.62677	101.881	1.25816	301.611
1.57903	180.863	2.50123	168.379	1.62677	101.9	1.25816	301.746
1.57903	180.93	2.50123	168.419	1.62677	101.913	1.25816	301.855
1.57903	181.005	2.50123	168.457	1.63078	101.918	1.25816	301.974
1.57903	181.073	2.50123	168.493	1.63078	101.907	1.25816	302.102
1.57903	181.13	2.50123	168.509	1.63078	101.891	1.25816	302.214
1.57903	181.19	2.50123	168.565	1.63078	101.897	1.25816	302.356
1.58305	181.251	2.50123	168.594	1.63078	101.916	1.26218	302.477
1.58305	181.313	2.50525	168.616	1.63078	101.912	1.26218	302.601
1.58305	181.38	2.50525	168.657	1.63078	101.923	1.26218	302.734
1.58305	181.443	2.50525	168.697	1.63078	101.937	1.26218	302.866
1.58305	181.502	2.50525	168.719	1.6348	101.96	1.26218	303.006
1.58305	181.556	2.50525	168.742	1.6348	101.968	1.26218	303.13
1.58305	181.619	2.50926	168.775	1.6348	101.988	1.26218	303.246
1.58706	181.687	2.50926	168.807	1.6348	101.999	1.26619	303.368
1.58706	181.747	2.50926	168.849	1.6348	102.013	1.26619	303.501
1.58706	181.818	2.50926	168.884	1.6348	102.026	1.26619	303.629
1.58706	181.86	2.50926	168.909	1.6348	102.026	1.26619	303.753
1.58706	181.919	2.50926	168.935	1.6348	102.046	1.26619	303.868
1.58706	181.981	2.50926	168.952	1.63882	102.078	1.26619	303.993
1.58706	182.036	2.50926	168.987	1.63882	102.099	1.26619	304.108
1.58706	182.108	2.51328	169.036	1.63882	102.128	1.27021	304.236
1.58706	182.164	2.51328	169.064	1.63882	102.147	1.27021	304.364
1.59108	182.232	2.51328	169.089	1.63882	102.162	1.27021	304.495
1.59108	182.293	2.51328	169.128	1.63882	102.181	1.27021	304.625
1.59108	182.36	2.51328	169.166	1.63882	102.198	1.27021	304.752
1.59108	182.423	2.51328	169.193	1.64283	102.218	1.27021	304.876
1.59108	182.484	2.51328	169.223	1.64283	102.245	1.27021	304.995
1.59108	182.543	2.5173	169.261	1.64283	102.267	1.27423	305.121
1.59108	182.605	2.5173	169.29	1.64283	102.284	1.27423	305.246
1.5951	182.658	2.5173	169.33	1.64283	102.303	1.27423	305.362
1.5951	182.726	2.5173	169.365	1.64283	102.312	1.27423	305.494
1.5951	182.799	2.5173	169.389	1.64283	102.341	1.27423	305.617
1.5951	182.867	2.5173	169.414	1.64283	102.363	1.27423	305.744
1.5951	182.936	2.5173	169.449	1.64685	102.382	1.27423	305.849
1.5951	182.999	2.5173	169.482	1.64685	102.421	1.27423	305.967
1.5951	183.06	2.52131	169.515	1.64685	102.451	1.27423	306.101
1.59911	183.131	2.52131	169.545	1.64685	102.463	1.27824	306.223
1.59911	183.191	2.52131	169.578	1.64685	102.489	1.27824	306.35
1.59911	183.255	2.52131	169.607	1.64685	102.506	1.27824	306.479
1.59911	183.324	2.52131	169.648	1.64685	102.534	1.27824	306.614
1.59911	183.382	2.52131	169.691	1.65087	102.562	1.27824	306.739
1.59911	183.435	2.52131	169.721	1.65087	102.57	1.27824	306.842
1.59911	183.499	2.52533	169.756	1.65087	102.595	1.27824	306.975
1.59911	183.563	2.52533	169.797	1.65087	102.622	1.28226	307.109
1.60313	183.619	2.52533	169.827	1.65087	102.653	1.28226	307.235
1.60313	183.697	2.52533	169.851	1.65087	102.668	1.28226	307.36
1.60313	183.775	2.52533	169.885	1.65087	102.692	1.28226	307.479
1.60313	183.838	2.52533	169.914	1.65087	102.718	1.28226	307.6
1.60313	183.919	2.52533	169.948	1.65489	102.75	1.28226	307.72
1.60313	183.981	2.52935	169.984	1.65489	102.773	1.28226	307.833
1.60313	184.025	2.52935	170.016	1.65489	102.808	1.28226	307.966
1.60715	184.091	2.52935	170.05	1.65489	102.843	1.28628	308.093
1.60715	184.151	2.52935	170.085	1.65489	102.869	1.28628	308.22
1.60715	184.218	2.52935	170.105	1.65489	102.887	1.28628	308.356
1.60715	184.297	2.52935	170.125	1.65489	102.912	1.28628	308.493
1.60715	184.377	2.52935	170.146	1.65489	102.932	1.28628	308.613
1.60715	184.427	2.53337	170.174	1.65489	102.966	1.28628	308.725
1.60715	184.489	2.53337	170.223	1.6589	102.987	1.28628	308.85
1.61117	184.551	2.53337	170.265	1.6589	103.012	1.28628	308.977
1.61117	184.611	2.53337	170.297	1.6589	103.051	1.2903	309.107
1.61117	184.674	2.53337	170.337	1.6589	103.089	1.2903	309.234
1.61117	184.74	2.53337	170.362	1.6589	103.103	1.2903	309.368
1.61117	184.804	2.53337	170.381	1.6589	103.131	1.2903	309.501
1.61117	184.857	2.53738	170.411	1.6589	103.157	1.2903	309.629
1.61518	184.92	2.53738	170.448	1.6589	103.18	1.2903	309.762
1.61518	184.984	2.53738	170.472	1.66292	103.216	1.2903	309.887
1.61518	185.05	2.53738	170.516	1.66292	103.246	1.29431	310.009
1.61518	185.104	2.53738	170.552	1.66292	103.285	1.29431	310.132
1.61518	185.161	2.53738	170.569	1.66292	103.319	1.29431	310.272
1.61518	185.202	2.53738	170.602	1.66292	103.343	1.29431	310.398
1.61518	185.261	2.53738	170.626	1.66292	103.38	1.29431	310.538
1.61518	185.34	2.53738	170.658	1.66292	103.409	1.29431	310.665
1.6192	185.394	2.5414	170.693	1.66694	103.435	1.29833	310.792
1.6192	185.459	2.5414	170.73	1.66694	103.463	1.29833	310.929
1.6192	185.527	2.5414	170.758	1.66694	103.488	1.29833	311.051
1.6192	185.6	2.5414	170.809	1.66694	103.508	1.29833	311.174
1.6192	185.655	2.5414	170.839	1.66694	103.541	1.29833	311.307
1.6192	185.715	2.5414	170.864	1.66694	103.57	1.29833	311.42
1.62322	185.773	2.5414	170.893	1.66694	103.592	1.29833	311.548
1.62322	185.834	2.54542	170.926	1.66694	103.618	1.30235	311.661
1.62322	185.907	2.54542	170.967	1.67096	103.647	1.30235	311.805
1.62322	185.963	2.54542	171.002	1.67096	103.679	1.30235	311.92
1.62322	186.024	2.54542	171.041	1.67096	103.71	1.30235	312.036
1.62322	186.083	2.54542	171.072	1.67096	103.737	1.30235	312.159
1.62322	186.122	2.54542	171.088	1.67096	103.764	1.30235	312.271
1.62724	186.186	2.54542	171.12	1.67096	103.798	1.30235	312.387
1.62724	186.263	2.54542	171.165	1.67096	103.839	1.30637	312.513
1.62724	186.324	2.54944	171.2	1.67096	103.866	1.30637	312.637
1.62724	186.378	2.54944	171.223	1.67497	103.899	1.30637	312.763
1.62724	186.427	2.54944	171.254	1.67497	103.925	1.30637	312.885
1.62724	186.477	2.54944	171.29	1.67497	103.964	1.30637	313.022
1.62724	186.539	2.54944	171.332	1.67497	103.995	1.31038	313.147
1.63125	186.596	2.54944	171.359	1.67497	104.012	1.31038	313.271
1.63125	186.651	2.54944	171.392	1.67497	104.043	1.31038	313.386
1.63125	186.711	2.54944	171.418	1.67899	104.071	1.31038	313.506
1.63125	186.775	2.55345	171.462	1.67899	104.114	1.31038	313.612
1.63125	186.851	2.55345	171.504	1.67899	104.141	1.31038	313.719
1.63125	186.912	2.55345	171.542	1.67899	104.179	1.31038	313.844
1.63125	186.958	2.55345	171.575	1.67899	104.196	1.3144	313.951
1.63125	187.018	2.55345	171.618	1.67899	104.217	1.3144	314.081
1.63527	187.08	2.55345	171.657	1.67899	104.251	1.3144	314.2
1.63527	187.138	2.55345	171.689	1.68301	104.277	1.3144	314.323
1.63527	187.213	2.55747	171.72	1.68301	104.317	1.3144	314.451
1.63527	187.28	2.55747	171.746	1.68301	104.355	1.3144	314.566
1.63527	187.322	2.55747	171.784	1.68301	104.389	1.3144	314.686
1.63527	187.365	2.55747	171.826	1.68301	104.411	1.3144	314.797
1.63527	187.422	2.55747	171.864	1.68301	104.435	1.31842	314.899
1.63929	187.486	2.55747	171.896	1.68301	104.475	1.31842	315.033
1.63929	187.541	2.55747	171.929	1.68703	104.507	1.31842	315.147
1.63929	187.615	2.56149	171.958	1.68703	104.548	1.31842	315.264
1.63929	187.674	2.56149	171.988	1.68703	104.578	1.31842	315.375
1.63929	187.741	2.56149	172.03	1.68703	104.596	1.31842	315.479
1.63929	187.807	2.56149	172.058	1.68703	104.645	1.31842	315.589
1.63929	187.858	2.56149	172.084	1.68703	104.654	1.31842	315.705
1.64331	187.913	2.56149	172.12	1.69104	104.694	1.32244	315.831
1.64331	187.966	2.56551	172.156	1.69104	104.724	1.32244	315.942
1.64331	188.027	2.56551	172.196	1.69104	104.755	1.32244	316.063
1.64331	188.092	2.56551	172.22	1.69104	104.795	1.32244	316.192
1.64331	188.151	2.56551	172.242	1.69104	104.826	1.32244	316.315
1.64331	188.21	2.56551	172.273	1.69104	104.841	1.32244	316.439
1.64331	188.255	2.56551	172.304	1.69104	104.87	1.32244	316.53
1.64732	188.316	2.56551	172.339	1.69506	104.902	1.32645	316.655
1.64732	188.384	2.56551	172.375	1.69506	104.934	1.32645	316.775
1.64732	188.448	2.56952	172.405	1.69506	104.968	1.32645	316.895
1.64732	188.51	2.56952	172.442	1.69506	104.988	1.32645	317.018
1.64732	188.56	2.56952	172.476	1.69506	105.015	1.32645	317.125
1.64732	188.602	2.56952	172.52	1.69506	105.036	1.32645	317.228
1.64732	188.662	2.56952	172.556	1.69506	105.059	1.32645	317.334
1.64732	188.711	2.57354	172.582	1.69908	105.09	1.33047	317.451
1.65134	188.771	2.57354	172.619	1.69908	105.114	1.33047	317.566
1.65134	188.828	2.57354	172.652	1.69908	105.148	1.33047	317.687
1.65134	188.888	2.57354	172.682	1.69908	105.187	1.33047	317.803
1.65134	188.958	2.57354	172.717	1.69908	105.219	1.33047	317.937
1.65134	189.026	2.57354	172.742	1.69908	105.237	1.33047	318.065
1.65134	189.073	2.57354	172.776	1.69908	105.26	1.33047	318.162
1.65134	189.114	2.57756	172.81	1.69908	105.286	1.33449	318.264
1.65134	189.183	2.57756	172.847	1.70309	105.328	1.33449	318.39
1.65134	189.248	2.57756	172.867	1.70309	105.353	1.33449	318.51
1.65536	189.309	2.57756	172.904	1.70309	105.378	1.33449	318.632
1.65536	189.373	2.57756	172.932	1.70309	105.397	1.33449	318.744
1.65536	189.43	2.57756	172.956	1.70309	105.42	1.33449	318.858
1.65536	189.497	2.57756	172.985	1.70309	105.448	1.33449	318.967
1.65536	189.562	2.57756	173.009	1.70309	105.475	1.3385	319.072
1.65536	189.619	2.58157	173.043	1.70711	105.508	1.3385	319.206
1.65536	189.682	2.58157	173.076	1.70711	105.54	1.3385	319.317
1.65937	189.735	2.58157	173.12	1.70711	105.566	1.3385	319.436
1.65937	189.796	2.58157	173.153	1.70711	105.606	1.3385	319.544
1.65937	189.859	2.58157	173.195	1.70711	105.636	1.3385	319.651
1.65937	189.909	2.58157	173.234	1.70711	105.671	1.3385	319.748
1.65937	189.971	2.58157	173.26	1.70711	105.702	1.3385	319.86
1.65937	190.024	2.58559	173.281	1.71113	105.721	1.3385	319.986
1.65937	190.082	2.58559	173.309	1.71113	105.752	1.3385	320.093
1.66339	190.132	2.58559	173.358	1.71113	105.788	1.34252	320.212
1.66339	190.209	2.58559	173.394	1.71113	105.816	1.34252	320.331
1.66339	190.278	2.58559	173.411	1.71113	105.849	1.34252	320.457
1.66339	190.348	2.58559	173.442	1.71113	105.865	1.34252	320.587
1.66339	190.404	2.58559	173.468	1.71515	105.894	1.34252	320.711
1.66339	190.472	2.58559	173.502	1.71515	105.922	1.34252	320.828
1.66339	190.536	2.58961	173.53	1.71515	105.949	1.34252	320.955
1.66339	190.593	2.58961	173.567	1.71515	105.98	1.34654	321.069
1.66741	190.64	2.58961	173.605	1.71515	106.009	1.34654	321.178
1.66741	190.699	2.58961	173.638	1.71515	106.032	1.34654	321.298
1.66741	190.775	2.58961	173.675	1.71515	106.046	1.34654	321.427
1.66741	190.837	2.58961	173.709	1.71515	106.071	1.34654	321.548
1.66741	190.895	2.59363	173.733	1.71916	106.101	1.34654	321.646
1.66741	190.942	2.59363	173.762	1.71916	106.131	1.34654	321.762
1.66741	191.005	2.59363	173.79	1.71916	106.164	1.34654	321.886
1.67143	191.079	2.59363	173.838	1.71916	106.193	1.35056	322.007
1.67143	191.138	2.59363	173.872	1.71916	106.226	1.35056	322.127
1.67143	191.208	2.59363	173.899	1.71916	106.251	1.35056	322.247
1.67143	191.271	2.59363	173.933	1.71916	106.286	1.35056	322.371
1.67143	191.332	2.59363	173.961	1.71916	106.313	1.35056	322.497
1.67143	191.394	2.59764	173.996	1.72318	106.335	1.35056	322.628
1.67143	191.454	2.59764	174.022	1.72318	106.362	1.35056	322.741
1.67544	191.514	2.59764	174.06	1.72318	106.392	1.35457	322.854
1.67544	191.572	2.59764	174.088	1.72318	106.423	1.35457	322.974
1.67544	191.642	2.59764	174.112	1.72318	106.454	1.35457	323.091
1.67544	191.701	2.59764	174.149	1.72318	106.47	1.35457	323.224
1.67544	191.771	2.59764	174.166	1.72318	106.505	1.35457	323.347
1.67544	191.823	2.60166	174.197	1.7272	106.534	1.35457	323.444
1.67946	191.881	2.60166	174.227	1.7272	106.556	1.35457	323.547
1.67946	191.946	2.60166	174.252	1.7272	106.578	1.35859	323.682
1.67946	192.009	2.60166	174.296	1.7272	106.62	1.35859	323.799
1.67946	192.066	2.60166	174.322	1.7272	106.658	1.35859	323.913
1.67946	192.12	2.60166	174.354	1.7272	106.684	1.35859	324.026
1.67946	192.173	2.60166	174.388	1.7272	106.71	1.35859	324.133
1.67946	192.222	2.60166	174.429	1.73122	106.733	1.35859	324.249
1.67946	192.283	2.60166	174.456	1.73122	106.767	1.35859	324.366
1.68348	192.35	2.60568	174.494	1.73122	106.799	1.36261	324.483
1.68348	192.421	2.60568	174.533	1.73122	106.819	1.36261	324.599
1.68348	192.466	2.60568	174.561	1.73122	106.853	1.36261	324.719
1.68348	192.528	2.60568	174.601	1.73122	106.881	1.36261	324.835
1.68348	192.601	2.60568	174.631	1.73122	106.902	1.36261	324.963
1.6875	192.663	2.60568	174.669	1.73122	106.925	1.36261	325.085
1.6875	192.729	2.60568	174.689	1.73523	106.959	1.36261	325.196
1.6875	192.788	2.6097	174.72	1.73523	106.99	1.36663	325.296
1.6875	192.833	2.6097	174.757	1.73523	107.018	1.36663	325.416
1.6875	192.885	2.6097	174.799	1.73523	107.057	1.36663	325.535
1.6875	192.94	2.6097	174.833	1.73523	107.096	1.36663	325.654
1.6875	192.988	2.6097	174.859	1.73523	107.123	1.36663	325.765
1.69151	193.041	2.6097	174.893	1.73523	107.142	1.36663	325.878
1.69151	193.095	2.6097	174.935	1.73925	107.171	1.36663	325.994
1.69151	193.155	2.61371	174.955	1.73925	107.203	1.37064	326.103
1.69151	193.224	2.61371	174.986	1.73925	107.232	1.37064	326.223
1.69151	193.274	2.61371	175.024	1.73925	107.262	1.37064	326.349
1.69151	193.339	2.61371	175.064	1.73925	107.294	1.37064	326.452
1.69151	193.391	2.61371	175.099	1.73925	107.311	1.37064	326.572
1.69151	193.434	2.61371	175.11	1.74327	107.327	1.37466	326.685
1.69553	193.5	2.61371	175.122	1.74327	107.358	1.37466	326.787
1.69553	193.56	2.61371	175.168	1.74327	107.378	1.37466	326.901
1.69553	193.608	2.61773	175.206	1.74327	107.406	1.37466	327.018
1.69553	193.675	2.61773	175.248	1.74327	107.45	1.37466	327.122
1.69553	193.729	2.61773	175.285	1.74327	107.458	1.37466	327.232
1.69553	193.778	2.61773	175.32	1.74327	107.473	1.37466	327.335
1.69553	193.824	2.61773	175.347	1.74729	107.491	1.37868	327.447
1.69955	193.887	2.61773	175.371	1.74729	107.528	1.37868	327.562
1.69955	193.937	2.61773	175.414	1.74729	107.55	1.37868	327.672
1.69955	193.999	2.62175	175.442	1.74729	107.577	1.37868	327.768
1.69955	194.069	2.62175	175.488	1.74729	107.592	1.37868	327.877
1.69955	194.126	2.62175	175.518	1.74729	107.615	1.37868	327.969
1.69955	194.193	2.62175	175.539	1.7513	107.645	1.37868	328.078
1.69955	194.236	2.62175	175.568	1.7513	107.668	1.37868	328.184
1.69955	194.289	2.62175	175.598	1.7513	107.695	1.3827	328.294
1.70357	194.345	2.62175	175.63	1.7513	107.714	1.3827	328.406
1.70357	194.419	2.62577	175.667	1.7513	107.732	1.3827	328.51
1.70357	194.47	2.62577	175.701	1.7513	107.76	1.3827	328.629
1.70357	194.524	2.62577	175.739	1.75532	107.776	1.3827	328.75
1.70357	194.567	2.62577	175.768	1.75532	107.807	1.3827	328.844
1.70357	194.614	2.62577	175.806	1.75532	107.834	1.3827	328.953
1.70357	194.664	2.62577	175.844	1.75532	107.851	1.38671	329.06
1.70758	194.716	2.62577	175.876	1.75532	107.87	1.38671	329.176
1.70758	194.778	2.62978	175.897	1.75532	107.888	1.38671	329.281
1.70758	194.844	2.62978	175.936	1.75532	107.907	1.38671	329.386
1.70758	194.902	2.62978	175.976	1.75934	107.928	1.38671	329.483
1.70758	194.963	2.62978	176.017	1.75934	107.959	1.38671	329.587
1.70758	195.033	2.62978	176.045	1.75934	107.983	1.38671	329.69
1.70758	195.095	2.62978	176.062	1.75934	108.002	1.39073	329.786
1.7116	195.143	2.62978	176.104	1.75934	108.034	1.39073	329.905
1.7116	195.203	2.62978	176.13	1.75934	108.063	1.39073	330.009
1.7116	195.266	2.6338	176.167	1.75934	108.084	1.39073	330.127
1.7116	195.322	2.6338	176.198	1.76336	108.102	1.39073	330.248
1.7116	195.372	2.6338	176.243	1.76336	108.136	1.39073	330.353
1.7116	195.413	2.6338	176.28	1.76336	108.17	1.39073	330.455
1.7116	195.477	2.6338	176.315	1.76336	108.184	1.39475	330.557
1.71562	195.524	2.63782	176.346	1.76336	108.21	1.39475	330.659
1.71562	195.586	2.63782	176.385	1.76336	108.226	1.39475	330.778
1.71562	195.642	2.63782	176.413	1.76336	108.247	1.39475	330.879
1.71562	195.694	2.63782	176.453	1.76336	108.28	1.39475	330.99
1.71562	195.74	2.63782	176.466	1.76737	108.296	1.39475	331.086
1.71562	195.783	2.63782	176.481	1.76737	108.32	1.39475	331.178
1.71562	195.842	2.63782	176.518	1.76737	108.348	1.39877	331.287
1.71562	195.896	2.64184	176.548	1.76737	108.372	1.39877	331.403
1.71562	195.94	2.64184	176.584	1.76737	108.39	1.39877	331.504
1.71964	195.998	2.64184	176.61	1.76737	108.415	1.39877	331.602
1.71964	196.068	2.64184	176.636	1.76737	108.441	1.39877	331.695
1.71964	196.123	2.64184	176.681	1.77139	108.467	1.39877	331.799
1.71964	196.186	2.64184	176.71	1.77139	108.489	1.39877	331.898
1.71964	196.235	2.64184	176.738	1.77139	108.501	1.39877	332
1.71964	196.275	2.64184	176.762	1.77139	108.53	1.40278	332.097
1.71964	196.325	2.64585	176.802	1.77139	108.56	1.40278	332.219
1.72365	196.388	2.64585	176.838	1.77139	108.568	1.40278	332.335
1.72365	196.45	2.64585	176.862	1.77139	108.589	1.40278	332.437
1.72365	196.526	2.64585	176.902	1.77541	108.614	1.40278	332.536
1.72365	196.589	2.64585	176.932	1.77541	108.647	1.40278	332.636
1.72365	196.637	2.64585	176.951	1.77541	108.665	1.40278	332.728
1.72365	196.692	2.64585	176.978	1.77541	108.684	1.40278	332.834
1.72365	196.744	2.64987	177.012	1.77541	108.699	1.40278	332.954
1.72767	196.802	2.64987	177.043	1.77541	108.722	1.4068	333.07
1.72767	196.86	2.64987	177.079	1.77541	108.752	1.4068	333.169
1.72767	196.923	2.64987	177.121	1.77942	108.77	1.4068	333.288
1.72767	196.985	2.64987	177.146	1.77942	108.792	1.4068	333.4
1.72767	197.041	2.64987	177.184	1.77942	108.812	1.4068	333.505
1.72767	197.087	2.64987	177.22	1.77942	108.838	1.4068	333.597
1.72767	197.137	2.64987	177.235	1.77942	108.853	1.4068	333.699
1.72767	197.199	2.65389	177.267	1.77942	108.879	1.41082	333.808
1.73169	197.256	2.65389	177.297	1.77942	108.902	1.41082	333.926
1.73169	197.314	2.65389	177.333	1.78344	108.923	1.41082	334.041
1.73169	197.384	2.65389	177.36	1.78344	108.935	1.41082	334.143
1.73169	197.452	2.65389	177.39	1.78344	108.974	1.41082	334.239
1.73169	197.509	2.65389	177.417	1.78344	108.997	1.41082	334.33
1.73169	197.564	2.65389	177.461	1.78344	109.019	1.41082	334.45
1.73169	197.623	2.6579	177.485	1.78344	109.037	1.41082	334.561
1.7357	197.667	2.6579	177.51	1.78344	109.049	1.41483	334.667
1.7357	197.721	2.6579	177.54	1.78344	109.083	1.41483	334.777
1.7357	197.787	2.6579	177.578	1.78344	109.098	1.41483	334.889
1.7357	197.856	2.6579	177.612	1.78746	109.108	1.41483	335.003
1.7357	197.923	2.6579	177.649	1.78746	109.132	1.41483	335.103
1.7357	197.972	2.6579	177.678	1.78746	109.16	1.41483	335.204
1.73972	198.019	2.66192	177.707	1.78746	109.19	1.41483	335.311
1.73972	198.08	2.66192	177.734	1.78746	109.213	1.41483	335.42
1.73972	198.127	2.66192	177.771	1.78746	109.234	1.41885	335.531
1.73972	198.186	2.66192	177.809	1.78746	109.255	1.41885	335.649
1.73972	198.237	2.66192	177.831	1.79148	109.283	1.41885	335.761
1.73972	198.291	2.66192	177.857	1.79148	109.309	1.41885	335.881
1.73972	198.35	2.66192	177.89	1.79148	109.331	1.41885	336.002
1.74374	198.396	2.66594	177.91	1.79148	109.352	1.41885	336.116
1.74374	198.449	2.66594	177.946	1.79148	109.36	1.41885	336.221
1.74374	198.503	2.66594	177.984	1.79148	109.377	1.42287	336.326
1.74374	198.558	2.66594	178.024	1.79148	109.403	1.42287	336.443
1.74374	198.601	2.66594	178.037	1.79148	109.431	1.42287	336.559
1.74374	198.643	2.66594	178.069	1.79549	109.444	1.42287	336.674
1.74374	198.704	2.66594	178.1	1.79549	109.479	1.42287	336.776
1.74776	198.756	2.66594	178.128	1.79549	109.5	1.42287	336.875
1.74776	198.81	2.66594	178.152	1.79549	109.524	1.42287	336.998
1.74776	198.872	2.66996	178.179	1.79549	109.552	1.42689	337.105
1.74776	198.936	2.66996	178.218	1.79549	109.562	1.42689	337.21
1.74776	198.99	2.66996	178.258	1.79549	109.579	1.42689	337.32
1.74776	199.043	2.66996	178.288	1.79549	109.603	1.42689	337.426
1.75177	199.094	2.66996	178.332	1.79951	109.633	1.42689	337.531
1.75177	199.142	2.66996	178.359	1.79951	109.667	1.42689	337.626
1.75177	199.194	2.66996	178.378	1.79951	109.695	1.42689	337.73
1.75177	199.256	2.67397	178.419	1.79951	109.708	1.4309	337.847
1.75177	199.312	2.67397	178.444	1.79951	109.745	1.4309	337.956
1.75177	199.369	2.67397	178.476	1.79951	109.771	1.4309	338.078
1.75177	199.415	2.67397	178.522	1.79951	109.787	1.4309	338.175
1.75177	199.461	2.67397	178.561	1.79951	109.805	1.4309	338.298
1.75579	199.523	2.67397	178.605	1.80353	109.836	1.4309	338.417
1.75579	199.568	2.67397	178.636	1.80353	109.88	1.4309	338.522
1.75579	199.621	2.67397	178.666	1.80353	109.899	1.43492	338.613
1.75579	199.685	2.67799	178.701	1.80353	109.919	1.43492	338.721
1.75579	199.722	2.67799	178.732	1.80353	109.938	1.43492	338.838
1.75579	199.759	2.67799	178.768	1.80353	109.967	1.43492	338.946
1.75579	199.815	2.67799	178.805	1.80755	109.989	1.43492	339.06
1.75981	199.869	2.67799	178.834	1.80755	110.025	1.43894	339.167
1.75981	199.917	2.67799	178.869	1.80755	110.044	1.43894	339.273
1.75981	199.979	2.67799	178.891	1.80755	110.053	1.43894	339.366
1.75981	200.035	2.67799	178.927	1.80755	110.061	1.43894	339.485
1.75981	200.086	2.68201	178.961	1.80755	110.081	1.43894	339.602
1.75981	200.131	2.68201	178.997	1.80755	110.097	1.43894	339.702
1.75981	200.186	2.68201	179.034	1.81156	110.126	1.43894	339.803
1.75981	200.241	2.68201	179.078	1.81156	110.163	1.44296	339.909
1.76383	200.291	2.68201	179.115	1.81156	110.2	1.44296	340.005
1.76383	200.333	2.68201	179.142	1.81156	110.226	1.44296	340.102
1.76383	200.401	2.68201	179.179	1.81156	110.244	1.44296	340.217
1.76383	200.461	2.68603	179.203	1.81156	110.271	1.44296	340.333
1.76383	200.508	2.68603	179.239	1.81156	110.274	1.44296	340.423
1.76383	200.548	2.68603	179.285	1.81156	110.302	1.44296	340.501
1.76383	200.606	2.68603	179.319	1.81558	110.325	1.44296	340.611
1.76784	200.658	2.68603	179.343	1.81558	110.341	1.44697	340.725
1.76784	200.707	2.68603	179.381	1.81558	110.367	1.44697	340.829
1.76784	200.754	2.68603	179.411	1.81558	110.392	1.44697	340.929
1.76784	200.809	2.69004	179.443	1.81558	110.413	1.44697	341.042
1.76784	200.874	2.69004	179.475	1.8196	110.432	1.44697	341.164
1.76784	200.922	2.69004	179.51	1.8196	110.448	1.44697	341.269
1.76784	200.968	2.69004	179.544	1.8196	110.479	1.44697	341.351
1.77186	201.025	2.69004	179.591	1.8196	110.492	1.45099	341.453
1.77186	201.075	2.69004	179.625	1.8196	110.5	1.45099	341.548
1.77186	201.135	2.69004	179.669	1.8196	110.522	1.45099	341.658
1.77186	201.18	2.69406	179.701	1.8196	110.543	1.45099	341.769
1.77186	201.236	2.69406	179.729	1.8196	110.562	1.45099	341.89
1.77186	201.288	2.69406	179.772	1.82362	110.581	1.45099	341.971
1.77186	201.322	2.69406	179.822	1.82362	110.603	1.45099	342.053
1.77588	201.375	2.69406	179.849	1.82362	110.622	1.45501	342.165
1.77588	201.435	2.69406	179.878	1.82362	110.645	1.45501	342.276
1.77588	201.481	2.69406	179.896	1.82362	110.665	1.45501	342.381
1.77588	201.536	2.69808	179.928	1.82362	110.69	1.45501	342.482
1.77588	201.584	2.69808	179.972	1.82362	110.71	1.45501	342.572
1.77588	201.628	2.69808	180.012	1.82763	110.722	1.45501	342.671
1.77588	201.67	2.69808	180.034	1.82763	110.747	1.45501	342.766
1.77588	201.725	2.69808	180.065	1.82763	110.76	1.45903	342.867
1.7799	201.779	2.7021	180.1	1.82763	110.782	1.45903	342.973
1.7799	201.83	2.7021	180.13	1.82763	110.803	1.45903	343.084
1.7799	201.888	2.7021	180.179	1.82763	110.815	1.45903	343.191
1.7799	201.942	2.7021	180.214	1.82763	110.827	1.45903	343.299
1.7799	201.994	2.7021	180.243	1.82763	110.838	1.45903	343.4
1.7799	202.044	2.7021	180.272	1.83165	110.855	1.45903	343.485
1.7799	202.092	2.7021	180.292	1.83165	110.875	1.46304	343.568
1.7799	202.129	2.70611	180.326	1.83165	110.895	1.46304	343.683
1.7799	202.183	2.70611	180.347	1.83165	110.917	1.46304	343.782
1.78391	202.237	2.70611	180.389	1.83165	110.933	1.46304	343.904
1.78391	202.287	2.70611	180.422	1.83165	110.945	1.46304	344.002
1.78391	202.345	2.70611	180.459	1.83165	110.951	1.46304	344.09
1.78391	202.416	2.70611	180.482	1.83567	110.972	1.46304	344.178
1.78391	202.481	2.70611	180.499	1.83567	110.986	1.46706	344.276
1.78391	202.524	2.70611	180.532	1.83567	111.002	1.46706	344.378
1.78391	202.567	2.71013	180.567	1.83567	111.03	1.46706	344.485
1.78793	202.619	2.71013	180.602	1.83567	111.053	1.46706	344.582
1.78793	202.669	2.71013	180.651	1.83567	111.067	1.46706	344.671
1.78793	202.736	2.71013	180.683	1.83567	111.075	1.46706	344.759
1.78793	202.79	2.71013	180.707	1.83968	111.092	1.46706	344.85
1.78793	202.823	2.71013	180.75	1.83968	111.116	1.46706	344.944
1.78793	202.869	2.71013	180.776	1.83968	111.126	1.46706	345.043
1.78793	202.922	2.71013	180.803	1.83968	111.152	1.47108	345.13
1.79195	202.986	2.71415	180.831	1.83968	111.166	1.47108	345.244
1.79195	203.031	2.71415	180.867	1.83968	111.172	1.47108	345.341
1.79195	203.086	2.71415	180.904	1.83968	111.191	1.47108	345.44
1.79195	203.144	2.71415	180.946	1.8437	111.208	1.47108	345.534
1.79195	203.206	2.71415	180.988	1.8437	111.226	1.47108	345.622
1.79195	203.257	2.71415	181.024	1.8437	111.238	1.47108	345.718
1.79195	203.302	2.71817	181.054	1.8437	111.272	1.47108	345.822
1.79195	203.356	2.71817	181.09	1.8437	111.293	1.4751	345.92
1.79597	203.412	2.71817	181.129	1.8437	111.3	1.4751	346.022
1.79597	203.47	2.71817	181.174	1.8437	111.316	1.4751	346.117
1.79597	203.517	2.71817	181.207	1.84772	111.331	1.4751	346.225
1.79597	203.577	2.71817	181.241	1.84772	111.358	1.4751	346.33
1.79597	203.618	2.71817	181.273	1.84772	111.37	1.4751	346.425
1.79597	203.663	2.71817	181.296	1.84772	111.395	1.4751	346.508
1.79597	203.711	2.72218	181.33	1.84772	111.418	1.47911	346.611
1.79597	203.778	2.72218	181.379	1.84772	111.421	1.47911	346.732
1.79998	203.835	2.72218	181.41	1.84772	111.439	1.47911	346.828
1.79998	203.884	2.72218	181.445	1.84772	111.458	1.47911	346.916
1.79998	203.946	2.72218	181.477	1.84772	111.482	1.47911	347.009
1.79998	204.014	2.72218	181.509	1.84772	111.504	1.47911	347.101
1.79998	204.072	2.72218	181.542	1.85174	111.517	1.47911	347.188
1.79998	204.111	2.7262	181.586	1.85174	111.541	1.47911	347.286
1.804	204.165	2.7262	181.639	1.85174	111.554	1.48313	347.391
1.804	204.221	2.7262	181.679	1.85174	111.58	1.48313	347.499
1.804	204.276	2.7262	181.716	1.85174	111.605	1.48313	347.616
1.804	204.337	2.7262	181.76	1.85174	111.616	1.48313	347.707
1.804	204.392	2.7262	181.809	1.85174	111.633	1.48313	347.799
1.804	204.438	2.7262	181.856	1.85575	111.663	1.48313	347.897
1.804	204.472	2.73022	181.884	1.85575	111.696	1.48313	347.983
1.80802	204.524	2.73022	181.923	1.85575	111.717	1.48715	348.084
1.80802	204.589	2.73022	181.973	1.85575	111.752	1.48715	348.19
1.80802	204.654	2.73022	182.016	1.85575	111.768	1.48715	348.297
1.80802	204.704	2.73022	182.053	1.85575	111.784	1.48715	348.384
1.80802	204.74	2.73022	182.093	1.85575	111.815	1.48715	348.474
1.80802	204.793	2.73022	182.135	1.85575	111.822	1.48715	348.573
1.80802	204.835	2.73022	182.179	1.85977	111.85	1.48715	348.65
1.81203	204.895	2.73423	182.216	1.85977	111.873	1.49116	348.76
1.81203	204.946	2.73423	182.263	1.85977	111.901	1.49116	348.865
1.81203	205.007	2.73423	182.306	1.85977	111.912	1.49116	348.968
1.81203	205.066	2.73423	182.362	1.85977	111.922	1.49116	349.073
1.81203	205.118	2.73423	182.404	1.85977	111.949	1.49116	349.178
1.81203	205.166	2.73423	182.45	1.85977	111.965	1.49116	349.271
1.81605	205.219	2.73423	182.493	1.86379	111.985	1.49116	349.365
1.81605	205.272	2.73825	182.527	1.86379	112.019	1.49518	349.46
1.81605	205.326	2.73825	182.563	1.86379	112.049	1.49518	349.569
1.81605	205.376	2.73825	182.626	1.86379	112.068	1.49518	349.671
1.81605	205.436	2.73825	182.668	1.86379	112.085	1.49518	349.78
1.81605	205.49	2.73825	182.701	1.86379	112.111	1.49518	349.877
1.81605	205.535	2.73825	182.742	1.86379	112.132	1.49518	349.97
1.82007	205.581	2.73825	182.781	1.86781	112.151	1.49518	350.057
1.82007	205.636	2.73825	182.828	1.86781	112.17	1.4992	350.161
1.82007	205.69	2.74227	182.869	1.86781	112.2	1.4992	350.264
1.82007	205.736	2.74227	182.916	1.86781	112.226	1.4992	350.369
1.82007	205.783	2.74227	182.962	1.86781	112.247	1.4992	350.463
1.82007	205.833	2.74227	183.004	1.86781	112.269	1.4992	350.547
1.82007	205.877	2.74227	183.059	1.86781	112.291	1.50322	350.64
1.82409	205.928	2.74227	183.115	1.87182	112.306	1.50322	350.726
1.82409	205.982	2.74227	183.15	1.87182	112.319	1.50322	350.828
1.82409	206.035	2.74629	183.181	1.87182	112.33	1.50322	350.933
1.82409	206.084	2.74629	183.228	1.87182	112.362	1.50322	351.019
1.82409	206.125	2.74629	183.282	1.87182	112.385	1.50322	351.104
1.82409	206.167	2.74629	183.329	1.87182	112.39	1.50322	351.179
1.82409	206.218	2.74629	183.356	1.87182	112.405	1.50322	351.271
1.82409	206.266	2.74629	183.391	1.87584	112.426	1.50723	351.374
1.8281	206.308	2.74629	183.443	1.87584	112.468	1.50723	351.47
1.8281	206.353	2.7503	183.484	1.87584	112.481	1.50723	351.555
1.8281	206.42	2.7503	183.53	1.87584	112.501	1.50723	351.659
1.8281	206.479	2.7503	183.573	1.87584	112.522	1.50723	351.755
1.8281	206.513	2.7503	183.623	1.87584	112.54	1.50723	351.838
1.8281	206.557	2.7503	183.658	1.87584	112.561	1.50723	351.937
1.8281	206.619	2.7503	183.696	1.87986	112.585	1.51125	352.045
1.83212	206.657	2.7503	183.742	1.87986	112.61	1.51125	352.137
1.83212	206.694	2.75432	183.779	1.87986	112.633	1.51125	352.222
1.83212	206.755	2.75432	183.825	1.87986	112.656	1.51125	352.318
1.83212	206.809	2.75432	183.873	1.87986	112.677	1.51125	352.412
1.83212	206.846	2.75432	183.927	1.87986	112.684	1.51125	352.491
1.83212	206.894	2.75432	183.962	1.88388	112.709	1.51125	352.583
1.83212	206.936	2.75432	184.023	1.88388	112.722	1.51125	352.672
1.83614	206.977	2.75432	184.066	1.88388	112.748	1.51527	352.768
1.83614	207.028	2.75834	184.105	1.88388	112.776	1.51527	352.857
1.83614	207.086	2.75834	184.146	1.88388	112.779	1.51527	352.959
1.83614	207.146	2.75834	184.2	1.88388	112.801	1.51527	353.064
1.83614	207.196	2.75834	184.246	1.88388	112.823	1.51527	353.164
1.83614	207.228	2.75834	184.283	1.88789	112.844	1.51527	353.263
1.83614	207.279	2.75834	184.317	1.88789	112.858	1.51929	353.345
1.83614	207.33	2.76236	184.354	1.88789	112.878	1.51929	353.439
1.84016	207.378	2.76236	184.402	1.88789	112.901	1.51929	353.531
1.84016	207.437	2.76236	184.438	1.88789	112.91	1.51929	353.622
1.84016	207.478	2.76236	184.493	1.88789	112.924	1.51929	353.725
1.84016	207.53	2.76236	184.543	1.88789	112.933	1.51929	353.822
1.84016	207.572	2.76236	184.568	1.89191	112.957	1.51929	353.907
1.84016	207.611	2.76637	184.604	1.89191	112.975	1.5233	353.974
1.84016	207.66	2.76637	184.641	1.89191	112.991	1.5233	354.073
1.84417	207.708	2.76637	184.685	1.89191	113.01	1.5233	354.177
1.84417	207.745	2.76637	184.727	1.89191	113.037	1.5233	354.275
1.84417	207.805	2.76637	184.77	1.89191	113.064	1.5233	354.353
1.84417	207.861	2.76637	184.81	1.89191	113.077	1.5233	354.434
1.84417	207.91	2.76637	184.843	1.89191	113.086	1.5233	354.53
1.84417	207.965	2.77039	184.886	1.89593	113.104	1.5233	354.606
1.84417	208.001	2.77039	184.921	1.89593	113.127	1.52732	354.694
1.84417	208.064	2.77039	184.957	1.89593	113.147	1.52732	354.796
1.84417	208.102	2.77039	184.999	1.89593	113.171	1.52732	354.89
1.84819	208.157	2.77039	185.05	1.89593	113.183	1.52732	354.98
1.84819	208.212	2.77039	185.072	1.89593	113.206	1.52732	355.081
1.84819	208.277	2.77039	185.103	1.89593	113.223	1.52732	355.173
1.84819	208.32	2.77039	185.151	1.89995	113.233	1.52732	355.26
1.84819	208.371	2.77441	185.188	1.89995	113.259	1.53134	355.347
1.84819	208.425	2.77441	185.235	1.89995	113.277	1.53134	355.428
1.84819	208.478	2.77441	185.278	1.89995	113.306	1.53134	355.526
1.85221	208.526	2.77441	185.325	1.89995	113.334	1.53134	355.617
1.85221	208.575	2.77441	185.367	1.89995	113.352	1.53134	355.708
1.85221	208.635	2.77441	185.395	1.89995	113.353	1.53134	355.786
1.85221	208.69	2.77441	185.436	1.90396	113.364	1.53134	355.874
1.85221	208.737	2.77441	185.468	1.90396	113.387	1.53134	355.959
1.85221	208.785	2.77843	185.514	1.90396	113.408	1.53134	356.053
1.85221	208.832	2.77843	185.56	1.90396	113.438	1.53536	356.156
1.85623	208.883	2.77843	185.591	1.90396	113.46	1.53536	356.253
1.85623	208.942	2.77843	185.633	1.90396	113.477	1.53536	356.337
1.85623	208.99	2.77843	185.686	1.90396	113.498	1.53536	356.435
1.85623	209.038	2.77843	185.73	1.90798	113.504	1.53536	356.526
1.85623	209.087	2.77843	185.767	1.90798	113.516	1.53536	356.615
1.85623	209.126	2.78244	185.815	1.90798	113.535	1.53536	356.688
1.85623	209.167	2.78244	185.856	1.90798	113.561	1.53937	356.778
1.85623	209.221	2.78244	185.901	1.90798	113.567	1.53937	356.875
1.86024	209.273	2.78244	185.955	1.90798	113.577	1.53937	356.975
1.86024	209.33	2.78244	185.986	1.90798	113.603	1.53937	357.056
1.86024	209.383	2.78244	186.023	1.90798	113.614	1.53937	357.145
1.86024	209.436	2.78244	186.057	1.912	113.636	1.53937	357.231
1.86024	209.494	2.78646	186.092	1.912	113.656	1.53937	357.315
1.86024	209.543	2.78646	186.138	1.912	113.669	1.53937	357.402
1.86024	209.586	2.78646	186.184	1.912	113.702	1.54339	357.489
1.86426	209.634	2.78646	186.22	1.912	113.727	1.54339	357.58
1.86426	209.691	2.78646	186.251	1.912	113.739	1.54339	357.675
1.86426	209.747	2.78646	186.285	1.912	113.742	1.54339	357.78
1.86426	209.791	2.78646	186.321	1.912	113.76	1.54339	357.875
1.86426	209.837	2.79048	186.354	1.912	113.774	1.54339	357.953
1.86426	209.887	2.79048	186.396	1.91601	113.8	1.54339	358.045
1.86426	209.94	2.79048	186.433	1.91601	113.832	1.54339	358.128
1.86828	209.983	2.79048	186.481	1.91601	113.854	1.54741	358.221
1.86828	210.024	2.79048	186.534	1.91601	113.871	1.54741	358.317
1.86828	210.08	2.79048	186.576	1.91601	113.887	1.54741	358.411
1.86828	210.14	2.79048	186.609	1.91601	113.897	1.54741	358.517
1.86828	210.21	2.79449	186.638	1.91601	113.912	1.54741	358.605
1.86828	210.264	2.79449	186.678	1.92003	113.937	1.54741	358.695
1.87229	210.302	2.79449	186.719	1.92003	113.959	1.54741	358.787
1.87229	210.354	2.79449	186.76	1.92003	113.981	1.55142	358.879
1.87229	210.4	2.79449	186.805	1.92003	113.959	1.55142	358.966
1.87229	210.458	2.79449	186.84	1.92003	113.945	1.55142	359.069
1.87229	210.515	2.79449	186.874	1.92003	113.96	1.55142	359.162
1.87229	210.564	2.79449	186.909	1.92003	113.964	1.55142	359.266
1.87229	210.597	2.79449	186.946	1.92405	113.974	1.55142	359.337
1.87229	210.646	2.79449	186.998	1.92405	113.98	1.55544	359.428
1.87631	210.706	2.79851	187.037	1.92405	114	1.55544	359.528
1.87631	210.755	2.79851	187.074	1.92405	114.013	1.55544	359.621
1.87631	210.801	2.79851	187.119	1.92405	114.029	1.55544	359.706
1.87631	210.847	2.79851	187.159	1.92405	114.042	1.55544	359.791
1.87631	210.878	2.79851	187.196	1.92405	114.058	1.55544	359.873
1.88033	210.942	2.79851	187.227	1.92807	114.059	1.55544	359.956
1.88033	210.981	2.79851	187.267	1.92807	114.066	1.55946	360.044
1.88033	211.032	2.80253	187.311	1.92807	114.083	1.55946	360.133
1.88033	211.087	2.80253	187.365	1.92807	114.105	1.55946	360.23
1.88033	211.137	2.80253	187.401	1.92807	114.127	1.55946	360.32
1.88033	211.175	2.80253	187.444	1.92807	114.136	1.55946	360.385
1.88033	211.21	2.80253	187.487	1.92807	114.151	1.55946	360.471
1.88033	211.243	2.80253	187.54	1.93208	114.165	1.55946	360.561
1.88435	211.29	2.80253	187.581	1.93208	114.168	1.56348	360.645
1.88435	211.343	2.80655	187.61	1.93208	114.188	1.56348	360.727
1.88435	211.395	2.80655	187.665	1.93208	114.208	1.56348	360.825
1.88435	211.448	2.80655	187.704	1.93208	114.228	1.56348	360.922
1.88435	211.499	2.80655	187.735	1.93208	114.237	1.56348	361
1.88435	211.543	2.80655	187.779	1.93208	114.251	1.56749	361.093
1.88435	211.592	2.80655	187.821	1.9361	114.275	1.56749	361.183
1.88836	211.633	2.80655	187.856	1.9361	114.288	1.56749	361.273
1.88836	211.682	2.80655	187.894	1.9361	114.31	1.56749	361.335
1.88836	211.74	2.81056	187.934	1.9361	114.324	1.56749	361.409
1.88836	211.789	2.81056	187.984	1.9361	114.339	1.56749	361.498
1.88836	211.83	2.81056	188.018	1.9361	114.357	1.56749	361.577
1.88836	211.871	2.81056	188.066	1.94012	114.375	1.57151	361.644
1.88836	211.912	2.81056	188.127	1.94012	114.389	1.57151	361.721
1.88836	211.962	2.81056	188.178	1.94012	114.407	1.57151	361.806
1.89238	212.012	2.81056	188.223	1.94012	114.433	1.57151	361.909
1.89238	212.056	2.81056	188.263	1.94012	114.455	1.57151	362.002
1.89238	212.106	2.81458	188.299	1.94012	114.466	1.57151	362.083
1.89238	212.159	2.81458	188.346	1.94012	114.467	1.57151	362.15
1.89238	212.218	2.81458	188.39	1.94012	114.49	1.57553	362.237
1.89238	212.253	2.81458	188.431	1.94414	114.511	1.57553	362.322
1.89238	212.301	2.81458	188.464	1.94414	114.525	1.57553	362.393
1.8964	212.356	2.81458	188.514	1.94414	114.541	1.57553	362.481
1.8964	212.387	2.8186	188.563	1.94414	114.559	1.57553	362.569
1.8964	212.439	2.8186	188.602	1.94414	114.582	1.57553	362.646
1.8964	212.502	2.8186	188.633	1.94815	114.592	1.57553	362.722
1.8964	212.538	2.8186	188.676	1.94815	114.605	1.57553	362.799
1.8964	212.571	2.8186	188.713	1.94815	114.627	1.57955	362.869
1.8964	212.625	2.8186	188.739	1.94815	114.653	1.57955	362.952
1.90042	212.676	2.8186	188.792	1.94815	114.665	1.57955	363.048
1.90042	212.726	2.8186	188.829	1.94815	114.671	1.57955	363.133
1.90042	212.78	2.82262	188.852	1.94815	114.677	1.57955	363.218
1.90042	212.814	2.82262	188.908	1.95217	114.699	1.57955	363.296
1.90042	212.842	2.82262	188.964	1.95217	114.716	1.58356	363.388
1.90042	212.878	2.82262	189.011	1.95217	114.731	1.58356	363.463
1.90042	212.926	2.82262	189.047	1.95217	114.752	1.58356	363.541
1.90443	212.978	2.82262	189.089	1.95217	114.761	1.58356	363.629
1.90443	213.028	2.82262	189.124	1.95217	114.774	1.58356	363.711
1.90443	213.072	2.82663	189.154	1.95217	114.785	1.58356	363.784
1.90443	213.12	2.82663	189.195	1.95217	114.797	1.58356	363.858
1.90443	213.175	2.82663	189.253	1.95619	114.817	1.58758	363.933
1.90443	213.225	2.82663	189.29	1.95619	114.834	1.58758	364.005
1.90443	213.258	2.82663	189.333	1.95619	114.857	1.58758	364.08
1.90443	213.313	2.82663	189.365	1.95619	114.883	1.58758	364.171
1.90845	213.352	2.83065	189.401	1.95619	114.894	1.58758	364.243
1.90845	213.394	2.83065	189.438	1.95619	114.898	1.58758	364.311
1.90845	213.453	2.83065	189.487	1.95619	114.91	1.58758	364.387
1.90845	213.499	2.83065	189.535	1.95619	114.932	1.5916	364.468
1.90845	213.542	2.83065	189.567	1.96021	114.949	1.5916	364.535
1.90845	213.584	2.83065	189.598	1.96021	114.971	1.5916	364.607
1.90845	213.63	2.83065	189.64	1.96021	114.987	1.5916	364.679
1.90845	213.668	2.83065	189.684	1.96021	115.011	1.5916	364.751
1.90845	213.716	2.83467	189.713	1.96021	115.038	1.5916	364.816
1.91247	213.756	2.83467	189.758	1.96021	115.053	1.5916	364.884
1.91247	213.806	2.83467	189.809	1.96021	115.077	1.5916	364.961
1.91247	213.875	2.83467	189.858	1.96422	115.092	1.59562	365.041
1.91247	213.919	2.83467	189.892	1.96422	115.102	1.59562	365.115
1.91247	213.957	2.83467	189.927	1.96422	115.11	1.59562	365.204
1.91247	214.009	2.83467	189.962	1.96422	115.134	1.59562	365.287
1.91247	214.053	2.83467	190.01	1.96422	115.158	1.59562	365.354
1.91649	214.107	2.83869	190.049	1.96422	115.174	1.59562	365.419
1.91649	214.155	2.83869	190.098	1.96422	115.187	1.59562	365.479
1.91649	214.208	2.83869	190.141	1.96824	115.19	1.59562	365.546
1.91649	214.26	2.83869	190.193	1.96824	115.204	1.59562	365.624
1.91649	214.307	2.83869	190.245	1.96824	115.231	1.59963	365.693
1.91649	214.346	2.83869	190.28	1.96824	115.243	1.59963	365.774
1.91649	214.404	2.83869	190.321	1.96824	115.257	1.59963	365.862
1.9205	214.441	2.8427	190.352	1.96824	115.268	1.59963	365.931
1.9205	214.502	2.8427	190.402	1.96824	115.281	1.59963	366.007
1.9205	214.545	2.8427	190.447	1.97226	115.293	1.59963	366.092
1.9205	214.593	2.8427	190.494	1.97226	115.319	1.59963	366.164
1.9205	214.651	2.8427	190.535	1.97226	115.34	1.60365	366.237
1.9205	214.695	2.8427	190.568	1.97226	115.347	1.60365	366.303
1.9205	214.733	2.8427	190.603	1.97226	115.37	1.60365	366.39
1.9205	214.789	2.8427	190.647	1.97226	115.393	1.60365	366.463
1.92452	214.841	2.84672	190.694	1.97226	115.396	1.60365	366.53
1.92452	214.894	2.84672	190.734	1.97226	115.404	1.60365	366.603
1.92452	214.957	2.84672	190.784	1.97628	115.433	1.60365	366.671
1.92452	215.007	2.84672	190.827	1.97628	115.455	1.60365	366.748
1.92452	215.06	2.84672	190.889	1.97628	115.463	1.60767	366.82
1.92452	215.112	2.84672	190.928	1.97628	115.481	1.60767	366.901
1.92452	215.157	2.85074	190.958	1.97628	115.495	1.60767	366.983
1.92854	215.207	2.85074	190.997	1.97628	115.505	1.60767	367.061
1.92854	215.255	2.85074	191.052	1.97628	115.511	1.60767	367.14
1.92854	215.299	2.85074	191.105	1.97628	115.541	1.60767	367.214
1.92854	215.355	2.85074	191.145	1.97628	115.556	1.60767	367.278
1.92854	215.412	2.85074	191.174	1.98029	115.58	1.60767	367.354
1.92854	215.452	2.85074	191.217	1.98029	115.605	1.61169	367.437
1.92854	215.505	2.85074	191.265	1.98029	115.617	1.61169	367.514
1.93256	215.556	2.85476	191.312	1.98029	115.624	1.61169	367.595
1.93256	215.602	2.85476	191.352	1.98029	115.654	1.61169	367.678
1.93256	215.639	2.85476	191.399	1.98029	115.672	1.61169	367.763
1.93256	215.699	2.85476	191.431	1.98029	115.673	1.61169	367.844
1.93256	215.721	2.85476	191.47	1.98431	115.699	1.61169	367.915
1.93256	215.774	2.85476	191.505	1.98431	115.717	1.6157	367.987
1.93256	215.822	2.85476	191.543	1.98431	115.731	1.6157	368.073
1.93657	215.88	2.85877	191.585	1.98431	115.755	1.6157	368.15
1.93657	215.923	2.85877	191.644	1.98431	115.787	1.6157	368.235
1.93657	215.965	2.85877	191.69	1.98431	115.797	1.6157	368.315
1.93657	216.034	2.85877	191.728	1.98431	115.82	1.6157	368.372
1.93657	216.105	2.85877	191.772	1.98833	115.836	1.6157	368.438
1.93657	216.14	2.85877	191.814	1.98833	115.846	1.61972	368.522
1.93657	216.176	2.85877	191.862	1.98833	115.869	1.61972	368.608
1.94059	216.225	2.85877	191.896	1.98833	115.895	1.61972	368.682
1.94059	216.283	2.86279	191.944	1.98833	115.913	1.61972	368.749
1.94059	216.333	2.86279	191.989	1.98833	115.922	1.61972	368.806
1.94059	216.382	2.86279	192.032	1.98833	115.947	1.61972	368.884
1.94059	216.43	2.86279	192.087	1.98833	115.96	1.61972	368.951
1.94461	216.482	2.86279	192.121	1.99234	115.971	1.62374	369.025
1.94461	216.522	2.86279	192.151	1.99234	115.98	1.62374	369.099
1.94461	216.572	2.86279	192.196	1.99234	116.006	1.62374	369.178
1.94461	216.626	2.86681	192.243	1.99234	116.038	1.62374	369.266
1.94461	216.67	2.86681	192.275	1.99234	116.066	1.62374	369.338
1.94461	216.717	2.86681	192.325	1.99234	116.075	1.62374	369.408
1.94461	216.752	2.86681	192.375	1.99234	116.084	1.62374	369.485
1.94862	216.793	2.86681	192.419	1.99636	116.106	1.62775	369.555
1.94862	216.835	2.86681	192.47	1.99636	116.118	1.62775	369.63
1.94862	216.877	2.86681	192.519	1.99636	116.134	1.62775	369.717
1.94862	216.928	2.86681	192.551	1.99636	116.163	1.62775	369.782
1.94862	216.978	2.87082	192.587	1.99636	116.18	1.62775	369.867
1.94862	217.019	2.87082	192.643	1.99636	116.199	1.62775	369.929
1.94862	217.06	2.87082	192.691	1.99636	116.22	1.63177	370.006
1.94862	217.1	2.87082	192.722	2.00038	116.243	1.63177	370.074
1.95264	217.146	2.87082	192.762	2.00038	116.256	1.63177	370.145
1.95264	217.195	2.87082	192.807	2.00038	116.282	1.63177	370.219
1.95264	217.247	2.87082	192.852	2.00038	116.29	1.63177	370.286
1.95264	217.295	2.87484	192.903	2.00038	116.297	1.63177	370.355
1.95264	217.339	2.87484	192.946	2.00038	116.314	1.63177	370.407
1.95264	217.385	2.87484	192.981	2.00038	116.333	1.63579	370.482
1.95264	217.422	2.87484	193.031	2.0044	116.352	1.63579	370.563
1.95666	217.469	2.87484	193.088	2.0044	116.374	1.63579	370.622
1.95666	217.509	2.87484	193.131	2.0044	116.392	1.63579	370.689
1.95666	217.561	2.87484	193.168	2.0044	116.414	1.63579	370.754
1.95666	217.609	2.87886	193.213	2.0044	116.438	1.63579	370.822
1.95666	217.655	2.87886	193.258	2.0044	116.46	1.63579	370.881
1.95666	217.679	2.87886	193.296	2.0044	116.478	1.63579	370.956
1.95666	217.73	2.87886	193.35	2.00841	116.491	1.63981	371.019
1.96068	217.77	2.87886	193.39	2.00841	116.501	1.63981	371.091
1.96068	217.821	2.87886	193.426	2.00841	116.527	1.63981	371.169
1.96068	217.864	2.88288	193.476	2.00841	116.546	1.63981	371.249
1.96068	217.905	2.88288	193.525	2.00841	116.572	1.63981	371.319
1.96068	217.937	2.88288	193.561	2.00841	116.587	1.63981	371.381
1.96068	217.985	2.88288	193.603	2.01243	116.593	1.63981	371.444
1.96068	218.024	2.88288	193.643	2.01243	116.602	1.63981	371.508
1.96068	218.078	2.88288	193.682	2.01243	116.625	1.64382	371.588
1.96469	218.114	2.88288	193.728	2.01243	116.639	1.64382	371.654
1.96469	218.152	2.88689	193.773	2.01243	116.667	1.64382	371.725
1.96469	218.195	2.88689	193.812	2.01243	116.671	1.64382	371.814
1.96469	218.239	2.88689	193.852	2.01243	116.678	1.64382	371.895
1.96469	218.291	2.88689	193.896	2.01645	116.699	1.64382	371.958
1.96469	218.339	2.88689	193.933	2.01645	116.718	1.64382	372.021
1.96871	218.377	2.88689	193.97	2.01645	116.726	1.64784	372.092
1.96871	218.413	2.88689	194.006	2.01645	116.734	1.64784	372.157
1.96871	218.458	2.89091	194.067	2.01645	116.746	1.64784	372.23
1.96871	218.515	2.89091	194.1	2.01645	116.762	1.64784	372.303
1.96871	218.551	2.89091	194.145	2.01645	116.765	1.64784	372.383
1.96871	218.586	2.89091	194.194	2.02047	116.778	1.64784	372.451
1.96871	218.611	2.89091	194.238	2.02047	116.798	1.64784	372.506
1.96871	218.669	2.89493	194.278	2.02047	116.819	1.65186	372.566
1.97273	218.712	2.89493	194.315	2.02047	116.839	1.65186	372.641
1.97273	218.751	2.89493	194.366	2.02047	116.851	1.65186	372.71
1.97273	218.791	2.89493	194.399	2.02047	116.864	1.65186	372.77
1.97273	218.837	2.89493	194.435	2.02047	116.861	1.65186	372.846
1.97273	218.885	2.89493	194.467	2.02047	116.88	1.65186	372.906
1.97273	218.942	2.89493	194.494	2.02448	116.892	1.65186	372.966
1.97273	218.985	2.89895	194.538	2.02448	116.896	1.65588	373.027
1.97273	219.02	2.89895	194.591	2.02448	116.91	1.65588	373.109
1.97675	219.053	2.89895	194.622	2.02448	116.928	1.65588	373.173
1.97675	219.093	2.89895	194.664	2.02448	116.931	1.65588	373.241
1.97675	219.144	2.89895	194.705	2.02448	116.935	1.65588	373.319
1.97675	219.192	2.89895	194.744	2.02448	116.956	1.65588	373.39
1.97675	219.224	2.89895	194.781	2.0285	116.958	1.65588	373.448
1.97675	219.26	2.90296	194.81	2.0285	116.967	1.65989	373.515
1.97675	219.303	2.90296	194.857	2.0285	116.992	1.65989	373.585
1.97675	219.356	2.90296	194.9	2.0285	116.994	1.65989	373.654
1.98076	219.391	2.90296	194.947	2.0285	117.005	1.65989	373.732
1.98076	219.443	2.90296	194.975	2.0285	117.017	1.65989	373.802
1.98076	219.49	2.90296	195.011	2.0285	117.025	1.65989	373.847
1.98076	219.542	2.90296	195.046	2.03252	117.042	1.65989	373.899
1.98076	219.586	2.90698	195.084	2.03252	117.06	1.65989	373.963
1.98076	219.618	2.90698	195.129	2.03252	117.072	1.65989	374.037
1.98076	219.659	2.90698	195.161	2.03252	117.072	1.65989	374.098
1.98478	219.723	2.90698	195.192	2.03252	117.084	1.66391	374.161
1.98478	219.771	2.90698	195.222	2.03252	117.086	1.66391	374.232
1.98478	219.815	2.90698	195.255	2.03252	117.097	1.66391	374.307
1.98478	219.857	2.90698	195.292	2.03654	117.107	1.66391	374.372
1.98478	219.893	2.911	195.318	2.03654	117.121	1.66391	374.433
1.98478	219.917	2.911	195.358	2.03654	117.125	1.66391	374.496
1.98478	219.966	2.911	195.411	2.03654	117.137	1.66391	374.558
1.98478	220.018	2.911	195.455	2.03654	117.15	1.66793	374.64
1.9888	220.063	2.911	195.489	2.03654	117.141	1.66793	374.708
1.9888	220.108	2.911	195.521	2.03654	117.147	1.66793	374.767
1.9888	220.152	2.911	195.558	2.04055	117.158	1.66793	374.841
1.9888	220.195	2.91502	195.589	2.04055	117.158	1.66793	374.927
1.9888	220.242	2.91502	195.623	2.04055	117.176	1.66793	374.992
1.9888	220.286	2.91502	195.663	2.04055	117.192	1.66793	375.044
1.9888	220.334	2.91502	195.708	2.04055	117.203	1.66793	375.099
1.99282	220.375	2.91502	195.748	2.04055	117.213	1.67195	375.177
1.99282	220.42	2.91502	195.782	2.04055	117.227	1.67195	375.247
1.99282	220.466	2.91502	195.811	2.04055	117.236	1.67195	375.311
1.99282	220.516	2.91502	195.841	2.04055	117.241	1.67195	375.389
1.99282	220.544	2.91903	195.888	2.04457	117.255	1.67195	375.446
1.99282	220.58	2.91903	195.919	2.04457	117.264	1.67195	375.497
1.99683	220.617	2.91903	195.952	2.04457	117.284	1.67195	375.565
1.99683	220.675	2.91903	196.002	2.04457	117.297	1.67195	375.64
1.99683	220.722	2.91903	196.046	2.04457	117.309	1.67596	375.704
1.99683	220.753	2.91903	196.082	2.04457	117.32	1.67596	375.773
1.99683	220.788	2.91903	196.118	2.04457	117.327	1.67596	375.847
1.99683	220.834	2.92305	196.151	2.04859	117.335	1.67596	375.922
1.99683	220.858	2.92305	196.188	2.04859	117.351	1.67596	375.982
2.00085	220.92	2.92305	196.229	2.04859	117.355	1.67596	376.053
2.00085	220.958	2.92305	196.271	2.04859	117.375	1.67596	376.127
2.00085	221.007	2.92305	196.3	2.04859	117.397	1.67998	376.198
2.00085	221.055	2.92305	196.339	2.04859	117.401	1.67998	376.251
2.00085	221.099	2.92305	196.373	2.04859	117.402	1.67998	376.326
2.00085	221.148	2.92305	196.408	2.0526	117.406	1.67998	376.391
2.00085	221.182	2.92707	196.449	2.0526	117.435	1.67998	376.456
2.00085	221.223	2.92707	196.484	2.0526	117.434	1.67998	376.529
2.00487	221.265	2.92707	196.524	2.0526	117.44	1.67998	376.595
2.00487	221.311	2.92707	196.568	2.0526	117.449	1.684	376.663
2.00487	221.366	2.92707	196.61	2.0526	117.447	1.684	376.735
2.00487	221.401	2.92707	196.658	2.0526	117.457	1.684	376.809
2.00487	221.44	2.92707	196.676	2.0526	117.469	1.684	376.885
2.00888	221.472	2.92707	196.718	2.05662	117.474	1.684	376.966
2.00888	221.505	2.93108	196.749	2.05662	117.486	1.684	377.031
2.00888	221.551	2.93108	196.798	2.05662	117.509	1.684	377.085
2.00888	221.591	2.93108	196.852	2.05662	117.524	1.68801	377.157
2.00888	221.646	2.93108	196.881	2.05662	117.524	1.68801	377.226
2.00888	221.682	2.93108	196.905	2.05662	117.529	1.68801	377.291
2.00888	221.715	2.93108	196.948	2.05662	117.544	1.68801	377.374
2.00888	221.751	2.93108	196.974	2.06064	117.55	1.68801	377.449
2.0129	221.79	2.9351	197.011	2.06064	117.558	1.68801	377.51
2.0129	221.836	2.9351	197.059	2.06064	117.574	1.68801	377.575
2.0129	221.882	2.9351	197.084	2.06064	117.588	1.69203	377.644
2.0129	221.924	2.9351	197.138	2.06064	117.604	1.69203	377.716
2.0129	221.967	2.9351	197.176	2.06064	117.6	1.69203	377.793
2.0129	222.01	2.9351	197.196	2.06466	117.606	1.69203	377.856
2.0129	222.044	2.9351	197.247	2.06466	117.612	1.69203	377.918
2.01692	222.089	2.9351	197.279	2.06466	117.63	1.69605	377.981
2.01692	222.129	2.93912	197.321	2.06466	117.634	1.69605	378.031
2.01692	222.177	2.93912	197.361	2.06466	117.65	1.69605	378.108
2.01692	222.221	2.93912	197.398	2.06466	117.639	1.69605	378.18
2.01692	222.247	2.93912	197.454	2.06466	117.65	1.69605	378.24
2.01692	222.283	2.93912	197.487	2.06867	117.666	1.69605	378.302
2.01692	222.32	2.93912	197.513	2.06867	117.683	1.69605	378.372
2.02094	222.354	2.93912	197.546	2.06867	117.692	1.70007	378.435
2.02094	222.401	2.94314	197.586	2.06867	117.695	1.70007	378.497
2.02094	222.448	2.94314	197.632	2.06867	117.712	1.70007	378.57
2.02094	222.477	2.94314	197.667	2.06867	117.734	1.70007	378.632
2.02094	222.509	2.94314	197.71	2.06867	117.734	1.70007	378.687
2.02094	222.544	2.94314	197.74	2.07269	117.745	1.70007	378.736
2.02094	222.584	2.94314	197.778	2.07269	117.754	1.70007	378.795
2.02094	222.619	2.94314	197.823	2.07269	117.762	1.70007	378.856
2.02495	222.651	2.94715	197.857	2.07269	117.777	1.70408	378.92
2.02495	222.7	2.94715	197.897	2.07269	117.791	1.70408	378.985
2.02495	222.749	2.94715	197.941	2.07269	117.801	1.70408	379.053
2.02495	222.783	2.94715	197.982	2.07671	117.808	1.70408	379.125
2.02495	222.814	2.94715	198.023	2.07671	117.819	1.70408	379.189
2.02495	222.848	2.94715	198.047	2.07671	117.83	1.70408	379.247
2.02495	222.88	2.94715	198.082	2.07671	117.832	1.70408	379.302
2.02897	222.93	2.95117	198.11	2.07671	117.834	1.7081	379.371
2.02897	222.979	2.95117	198.149	2.07671	117.838	1.7081	379.431
2.02897	223.001	2.95117	198.196	2.07671	117.852	1.7081	379.502
2.02897	223.05	2.95117	198.231	2.08073	117.866	1.7081	379.561
2.02897	223.093	2.95117	198.258	2.08073	117.87	1.7081	379.623
2.02897	223.112	2.95117	198.288	2.08073	117.861	1.7081	379.671
2.02897	223.15	2.95117	198.311	2.08073	117.871	1.7081	379.722
2.03299	223.193	2.95117	198.359	2.08073	117.882	1.7081	379.798
2.03299	223.227	2.95519	198.397	2.08073	117.881	1.71212	379.858
2.03299	223.276	2.95519	198.432	2.08073	117.892	1.71212	379.916
2.03299	223.303	2.95519	198.473	2.08073	117.898	1.71212	379.983
2.03299	223.348	2.95519	198.527	2.08474	117.908	1.71212	380.057
2.03299	223.394	2.95519	198.558	2.08474	117.92	1.71212	380.126
2.03299	223.435	2.95519	198.587	2.08474	117.936	1.71212	380.182
2.03701	223.463	2.95921	198.617	2.08474	117.949	1.71614	380.243
2.03701	223.493	2.95921	198.659	2.08474	117.957	1.71614	380.31
2.03701	223.537	2.95921	198.704	2.08474	117.964	1.71614	380.366
2.03701	223.582	2.95921	198.742	2.08474	117.958	1.71614	380.426
2.03701	223.629	2.95921	198.775	2.08474	117.956	1.71614	380.497
2.03701	223.656	2.95921	198.812	2.08876	117.974	1.71614	380.562
2.03701	223.69	2.95921	198.841	2.08876	117.985	1.71614	380.61
2.03701	223.72	2.96322	198.873	2.08876	117.998	1.71614	380.667
2.03701	223.757	2.96322	198.903	2.08876	118.012	1.72015	380.742
2.04102	223.803	2.96322	198.94	2.08876	118.032	1.72015	380.797
2.04102	223.848	2.96322	198.978	2.08876	118.038	1.72015	380.855
2.04102	223.896	2.96322	198.997	2.08876	118.045	1.72015	380.942
2.04102	223.934	2.96322	199.024	2.09278	118.055	1.72015	381.019
2.04102	223.967	2.96322	199.061	2.09278	118.069	1.72015	381.068
2.04102	224.01	2.96322	199.094	2.09278	118.075	1.72015	381.126
2.04102	224.05	2.96724	199.125	2.09278	118.095	1.72417	381.185
2.04504	224.089	2.96724	199.182	2.09278	118.098	1.72417	381.252
2.04504	224.128	2.96724	199.224	2.09278	118.11	1.72417	381.325
2.04504	224.171	2.96724	199.256	2.09278	118.111	1.72417	381.394
2.04504	224.196	2.96724	199.289	2.0968	118.111	1.72417	381.452
2.04504	224.235	2.96724	199.326	2.0968	118.137	1.72417	381.498
2.04504	224.275	2.96724	199.357	2.0968	118.146	1.72417	381.554
2.04504	224.304	2.97126	199.392	2.0968	118.144	1.72417	381.612
2.04504	224.357	2.97126	199.435	2.0968	118.136	1.72417	381.686
2.04906	224.388	2.97126	199.463	2.0968	118.14	1.72819	381.749
2.04906	224.437	2.97126	199.496	2.0968	118.136	1.72819	381.807
2.04906	224.485	2.97126	199.535	2.10081	118.149	1.72819	381.881
2.04906	224.525	2.97126	199.566	2.10081	118.158	1.72819	381.959
2.04906	224.568	2.97126	199.586	2.10081	118.172	1.72819	382.023
2.04906	224.601	2.97528	199.635	2.10081	118.191	1.72819	382.096
2.04906	224.635	2.97528	199.675	2.10081	118.185	1.72819	382.149
2.04906	224.678	2.97528	199.707	2.10081	118.199	1.73221	382.21
2.05308	224.718	2.97528	199.739	2.10081	118.193	1.73221	382.27
2.05308	224.764	2.97528	199.793	2.10483	118.193	1.73221	382.338
2.05308	224.8	2.97528	199.819	2.10483	118.199	1.73221	382.398
2.05308	224.853	2.97528	199.843	2.10483	118.204	1.73221	382.46
2.05308	224.902	2.97528	199.869	2.10483	118.214	1.73221	382.515
2.05308	224.95	2.97929	199.912	2.10483	118.228	1.73221	382.579
2.05308	224.98	2.97929	199.964	2.10483	118.215	1.73221	382.654
2.05709	225.022	2.97929	200.004	2.10483	118.223	1.73622	382.717
2.05709	225.059	2.97929	200.043	2.10483	118.22	1.73622	382.787
2.05709	225.111	2.97929	200.071	2.10483	118.219	1.73622	382.854
2.05709	225.16	2.97929	200.102	2.10483	118.226	1.73622	382.916
2.05709	225.209	2.97929	200.132	2.10885	118.239	1.73622	382.984
2.05709	225.237	2.98331	200.157	2.10885	118.247	1.73622	383.04
2.05709	225.272	2.98331	200.201	2.10885	118.263	1.73622	383.11
2.06111	225.308	2.98331	200.233	2.10885	118.263	1.73622	383.177
2.06111	225.347	2.98331	200.282	2.10885	118.258	1.74024	383.247
2.06111	225.387	2.98331	200.315	2.10885	118.257	1.74024	383.311
2.06111	225.427	2.98331	200.354	2.10885	118.264	1.74024	383.373
2.06111	225.468	2.98331	200.386	2.11287	118.268	1.74024	383.447
2.06111	225.509	2.98331	200.423	2.11287	118.276	1.74024	383.529
2.06111	225.549	2.98733	200.464	2.11287	118.28	1.74024	383.602
2.06513	225.592	2.98733	200.504	2.11287	118.292	1.74024	383.658
2.06513	225.626	2.98733	200.54	2.11287	118.294	1.74426	383.724
2.06513	225.671	2.98733	200.573	2.11287	118.306	1.74426	383.784
2.06513	225.722	2.98733	200.601	2.11287	118.315	1.74426	383.865
2.06513	225.762	2.98733	200.626	2.11688	118.305	1.74426	383.946
2.06513	225.803	2.98733	200.664	2.11688	118.299	1.74426	384.003
2.06513	225.845	2.98733	200.7	2.11688	118.313	1.74426	384.058
2.06915	225.884	2.98733	200.74	2.11688	118.328	1.74828	384.125
2.06915	225.942	2.99135	200.774	2.11688	118.33	1.74828	384.19
2.06915	225.972	2.99135	200.821	2.11688	118.327	1.74828	384.251
2.06915	226.01	2.99135	200.854	2.11688	118.309	1.74828	384.328
2.06915	226.055	2.99135	200.895	2.11688	118.307	1.74828	384.402
2.07316	226.092	2.99135	200.938	2.1209	118.319	1.74828	384.45
2.07316	226.133	2.99135	200.962	2.1209	118.305	1.74828	384.504
2.07316	226.162	2.99135	201.005	2.1209	118.314	1.75229	384.57
2.07316	226.204	2.99536	201.047	2.1209	118.321	1.75229	384.644
2.07316	226.248	2.99536	201.082	2.1209	118.317	1.75229	384.71
2.07316	226.286	2.99536	201.13	2.1209	118.313	1.75229	384.764
2.07316	226.314	2.99536	201.18	2.1209	118.308	1.75229	384.81
2.07718	226.346	2.99536	201.225	2.12492	118.296	1.75229	384.876
2.07718	226.389	2.99536	201.264	2.12492	118.289	1.75229	384.941
2.07718	226.431	2.99536	201.292	2.12492	118.271	1.75631	385.01
2.07718	226.461	2.99536	201.328	2.12492	118.277	1.75631	385.092
2.07718	226.497	2.99938	201.373	2.12492	118.263	1.75631	385.142
2.07718	226.533	2.99938	201.417	2.12492	118.245	1.75631	385.201
2.07718	226.562	2.99938	201.443	2.12893	118.23	1.75631	385.269
2.07718	226.599	2.99938	201.484	2.12893	118.208	1.75631	385.342
2.0812	226.629	2.99938	201.521	2.12893	118.211	1.76033	385.387
2.0812	226.673	2.99938	201.55	2.12893	118.209	1.76033	385.45
2.0812	226.708	2.99938	201.591	2.12893	118.177	1.76033	385.52
2.0812	226.748	3.0034	201.627	2.12893	118.158	1.76033	385.591
2.0812	226.788	3.0034	201.678	2.12893	118.146	1.76033	385.65
2.0812	226.829	3.0034	201.735	2.13295	118.137	1.76033	385.711
2.0812	226.86	3.0034	201.774	2.13295	118.119	1.76033	385.784
2.0812	226.902	3.0034	201.801	2.13295	118.103	1.76434	385.834
2.08521	226.947	3.0034	201.86	2.13295	118.084	1.76434	385.878
2.08521	226.978	3.0034	201.899	2.13295	118.065	1.76434	385.946
2.08521	227.016	3.0034	201.923	2.13295	118.051	1.76434	386.017
2.08521	227.055	3.00741	201.964	2.13295	118.025	1.76434	386.074
2.08521	227.093	3.00741	202	2.13697	118	1.76434	386.118
2.08521	227.117	3.00741	202.043	2.13697	117.987	1.76434	386.178
2.08521	227.139	3.00741	202.091	2.13697	117.966	1.76836	386.231
2.08923	227.188	3.00741	202.122	2.13697	117.947	1.76836	386.288
2.08923	227.228	3.00741	202.155	2.13697	117.944	1.76836	386.357
2.08923	227.264	3.01143	202.194	2.14099	117.927	1.76836	386.42
2.08923	227.299	3.01143	202.231	2.14099	117.893	1.76836	386.465
2.08923	227.353	3.01143	202.276	2.14099	117.878	1.76836	386.514
2.08923	227.392	3.01143	202.325	2.14099	117.863	1.76836	386.56
2.08923	227.421	3.01143	202.355	2.14099	117.846	1.77238	386.626
2.09325	227.453	3.01143	202.383	2.14099	117.805	1.77238	386.683
2.09325	227.489	3.01143	202.421	2.14099	117.785	1.77238	386.746
2.09325	227.539	3.01545	202.467	2.145	117.76	1.77238	386.808
2.09325	227.593	3.01545	202.5	2.145	117.732	1.77238	386.875
2.09325	227.628	3.01545	202.538	2.145	117.717	1.77238	386.941
2.09325	227.645	3.01545	202.593	2.145	117.698	1.77238	386.998
2.09325	227.675	3.01545	202.638	2.145	117.681	1.7764	387.043
2.09727	227.712	3.01545	202.67	2.145	117.669	1.7764	387.092
2.09727	227.764	3.01545	202.704	2.145	117.627	1.7764	387.143
2.09727	227.8	3.01947	202.745	2.14902	117.603	1.7764	387.211
2.09727	227.834	3.01947	202.787	2.14902	117.574	1.7764	387.266
2.09727	227.861	3.01947	202.821	2.14902	117.531	1.7764	387.324
2.09727	227.884	3.01947	202.861	2.14902	117.513	1.7764	387.372
2.09727	227.916	3.01947	202.892	2.14902	117.482	1.78041	387.423
2.09727	227.948	3.02348	202.937	2.14902	117.452	1.78041	387.493
2.10128	227.984	3.02348	202.966	2.14902	117.432	1.78041	387.553
2.10128	228.025	3.02348	203	2.15304	117.413	1.78041	387.598
2.10128	228.073	3.02348	203.043	2.15304	117.383	1.78041	387.641
2.10128	228.112	3.02348	203.084	2.15304	117.362	1.78041	387.693
2.10128	228.149	3.02348	203.125	2.15304	117.349	1.78041	387.744
2.10128	228.181	3.02348	203.156	2.15304	117.327	1.78041	387.795
2.10128	228.217	3.0275	203.182	2.15304	117.308	1.78443	387.86
2.10128	228.257	3.0275	203.213	2.15304	117.292	1.78443	387.917
2.10128	228.303	3.0275	203.255	2.15706	117.283	1.78443	387.975
2.1053	228.332	3.0275	203.29	2.15706	117.274	1.78443	388.031
2.1053	228.364	3.0275	203.321	2.15706	117.267	1.78443	388.094
2.1053	228.42	3.0275	203.357	2.15706	117.253	1.78443	388.14
2.1053	228.461	3.0275	203.387	2.15706	117.237	1.78443	388.198
2.1053	228.498	3.0275	203.419	2.15706	117.233	1.78845	388.244
2.1053	228.529	3.03152	203.46	2.15706	117.218	1.78845	388.303
2.10932	228.565	3.03152	203.494	2.16107	117.2	1.78845	388.352
2.10932	228.608	3.03152	203.539	2.16107	117.175	1.78845	388.405
2.10932	228.644	3.03152	203.571	2.16107	117.164	1.78845	388.463
2.10932	228.679	3.03152	203.615	2.16107	117.148	1.78845	388.513
2.10932	228.731	3.03152	203.654	2.16107	117.118	1.78845	388.563
2.10932	228.762	3.03152	203.679	2.16107	117.097	1.78845	388.619
2.10932	228.793	3.03554	203.721	2.16107	117.081	1.78845	388.67
2.10932	228.827	3.03554	203.747	2.16509	117.065	1.79247	388.712
2.11334	228.872	3.03554	203.786	2.16509	117.049	1.79247	388.767
2.11334	228.919	3.03554	203.841	2.16509	117.055	1.79247	388.844
2.11334	228.964	3.03554	203.869	2.16509	117.037	1.79247	388.905
2.11334	229.01	3.03554	203.893	2.16509	117.019	1.79247	388.958
2.11334	229.048	3.03554	203.924	2.16509	117.005	1.79247	389.004
2.11334	229.086	3.03955	203.954	2.16509	116.989	1.79247	389.056
2.11334	229.118	3.03955	203.986	2.16509	116.981	1.79648	389.116
2.11334	229.157	3.03955	204.032	2.16911	116.958	1.79648	389.176
2.11735	229.185	3.03955	204.081	2.16911	116.947	1.79648	389.226
2.11735	229.237	3.03955	204.094	2.16911	116.941	1.79648	389.279
2.11735	229.274	3.03955	204.118	2.16911	116.944	1.79648	389.348
2.11735	229.31	3.03955	204.145	2.16911	116.936	1.79648	389.407
2.11735	229.353	3.04357	204.191	2.16911	116.911	1.79648	389.458
2.11735	229.392	3.04357	204.23	2.16911	116.916	1.79648	389.515
2.11735	229.421	3.04357	204.267	2.16911	116.897	1.8005	389.578
2.12137	229.467	3.04357	204.301	2.16911	116.883	1.8005	389.637
2.12137	229.514	3.04357	204.339	2.17313	116.868	1.8005	389.687
2.12137	229.546	3.04357	204.382	2.17313	116.875	1.8005	389.745
2.12137	229.596	3.04357	204.407	2.17313	116.867	1.8005	389.798
2.12137	229.646	3.04759	204.443	2.17313	116.865	1.8005	389.853
2.12137	229.69	3.04759	204.474	2.17313	116.855	1.8005	389.905
2.12137	229.723	3.04759	204.51	2.17313	116.84	1.8005	389.965
2.12539	229.752	3.04759	204.557	2.17313	116.828	1.80452	390.022
2.12539	229.798	3.04759	204.59	2.17313	116.828	1.80452	390.08
2.12539	229.839	3.04759	204.611	2.17714	116.826	1.80452	390.151
2.12539	229.883	3.04759	204.656	2.17714	116.819	1.80452	390.201
2.12539	229.915	3.05161	204.683	2.17714	116.807	1.80452	390.263
2.12539	229.955	3.05161	204.699	2.17714	116.809	1.80452	390.32
2.12941	229.995	3.05161	204.734	2.17714	116.808	1.80452	390.371
2.12941	230.022	3.05161	204.778	2.17714	116.81	1.80854	390.427
2.12941	230.061	3.05161	204.81	2.17714	116.797	1.80854	390.484
2.12941	230.109	3.05161	204.828	2.17714	116.798	1.80854	390.549
2.12941	230.15	3.05161	204.859	2.18116	116.798	1.80854	390.612
2.12941	230.193	3.05161	204.89	2.18116	116.8	1.80854	390.662
2.12941	230.216	3.05161	204.92	2.18116	116.794	1.80854	390.715
2.13342	230.25	3.05562	204.959	2.18116	116.794	1.80854	390.766
2.13342	230.296	3.05562	205.001	2.18116	116.792	1.81255	390.817
2.13342	230.332	3.05562	205.043	2.18116	116.784	1.81255	390.886
2.13342	230.364	3.05562	205.073	2.18116	116.791	1.81255	390.941
2.13342	230.405	3.05562	205.098	2.18116	116.794	1.81255	391.011
2.13342	230.44	3.05562	205.124	2.18518	116.787	1.81255	391.077
2.13744	230.478	3.05562	205.165	2.18518	116.787	1.81255	391.133
2.13744	230.513	3.05964	205.203	2.18518	116.791	1.81255	391.181
2.13744	230.54	3.05964	205.249	2.18518	116.809	1.81657	391.228
2.13744	230.571	3.05964	205.277	2.18518	116.803	1.81657	391.285
2.13744	230.593	3.05964	205.309	2.18518	116.8	1.81657	391.349
2.13744	230.628	3.05964	205.351	2.18518	116.795	1.81657	391.415
2.13744	230.661	3.05964	205.398	2.18518	116.801	1.81657	391.466
2.14146	230.695	3.05964	205.433	2.18919	116.811	1.81657	391.525
2.14146	230.74	3.05964	205.452	2.18919	116.822	1.81657	391.581
2.14146	230.775	3.06366	205.483	2.18919	116.811	1.82059	391.633
2.14146	230.807	3.06366	205.529	2.18919	116.815	1.82059	391.695
2.14146	230.848	3.06366	205.575	2.18919	116.834	1.82059	391.75
2.14146	230.885	3.06366	205.602	2.18919	116.836	1.82059	391.797
2.14146	230.926	3.06366	205.631	2.18919	116.836	1.82059	391.848
2.14146	230.951	3.06366	205.659	2.19321	116.841	1.8246	391.903
2.14547	230.992	3.06366	205.692	2.19321	116.848	1.8246	391.952
2.14547	231.023	3.06767	205.735	2.19321	116.852	1.8246	392.004
2.14547	231.069	3.06767	205.772	2.19321	116.854	1.8246	392.069
2.14547	231.108	3.06767	205.809	2.19321	116.859	1.8246	392.108
2.14547	231.125	3.06767	205.854	2.19321	116.866	1.8246	392.15
2.14547	231.148	3.06767	205.896	2.19321	116.859	1.8246	392.202
2.14547	231.184	3.06767	205.936	2.19723	116.859	1.82862	392.251
2.14949	231.224	3.06767	205.962	2.19723	116.862	1.82862	392.316
2.14949	231.259	3.07169	206.003	2.19723	116.872	1.82862	392.371
2.14949	231.295	3.07169	206.029	2.19723	116.881	1.82862	392.427
2.14949	231.334	3.07169	206.062	2.19723	116.871	1.82862	392.463
2.14949	231.379	3.07169	206.105	2.19723	116.884	1.82862	392.501
2.14949	231.406	3.07169	206.143	2.19723	116.883	1.82862	392.553
2.14949	231.441	3.07169	206.172	2.19723	116.89	1.82862	392.605
2.15351	231.467	3.07169	206.208	2.20125	116.897	1.83264	392.654
2.15351	231.51	3.07571	206.252	2.20125	116.899	1.83264	392.703
2.15351	231.54	3.07571	206.297	2.20125	116.92	1.83264	392.752
2.15351	231.589	3.07571	206.332	2.20125	116.927	1.83264	392.812
2.15351	231.625	3.07571	206.355	2.20125	116.922	1.83264	392.855
2.15351	231.653	3.07571	206.374	2.20125	116.93	1.83264	392.906
2.15351	231.683	3.07571	206.407	2.20526	116.931	1.83264	392.947
2.15351	231.716	3.07571	206.437	2.20526	116.934	1.83666	393.003
2.15753	231.739	3.07973	206.472	2.20526	116.948	1.83666	393.06
2.15753	231.778	3.07973	206.512	2.20526	116.951	1.83666	393.109
2.15753	231.833	3.07973	206.551	2.20526	116.95	1.83666	393.164
2.15753	231.871	3.07973	206.589	2.20526	116.957	1.83666	393.196
2.15753	231.908	3.07973	206.626	2.20526	116.966	1.83666	393.245
2.15753	231.938	3.07973	206.666	2.20928	116.959	1.83666	393.296
2.16154	231.972	3.07973	206.705	2.20928	116.964	1.83666	393.343
2.16154	232.003	3.07973	206.732	2.20928	116.971	1.84067	393.389
2.16154	232.037	3.08374	206.752	2.20928	116.966	1.84067	393.43
2.16154	232.077	3.08374	206.796	2.20928	116.961	1.84067	393.495
2.16154	232.113	3.08374	206.843	2.20928	116.967	1.84067	393.572
2.16154	232.152	3.08374	206.866	2.20928	116.975	1.84067	393.628
2.16154	232.166	3.08374	206.899	2.20928	116.976	1.84067	393.661
2.16154	232.204	3.08776	206.936	2.2133	116.985	1.84469	393.693
2.16556	232.236	3.08776	206.956	2.2133	116.992	1.84469	393.745
2.16556	232.288	3.08776	206.995	2.2133	117.003	1.84469	393.804
2.16556	232.319	3.08776	207.036	2.2133	117.012	1.84469	393.865
2.16556	232.352	3.08776	207.069	2.2133	117.02	1.84469	393.909
2.16556	232.379	3.08776	207.096	2.2133	117.012	1.84469	393.953
2.16556	232.399	3.08776	207.113	2.2133	117.015	1.84469	393.996
2.16556	232.439	3.09178	207.152	2.2133	117.014	1.84469	394.031
2.16556	232.464	3.09178	207.18	2.21732	117.024	1.84871	394.086
2.16958	232.494	3.09178	207.226	2.21732	117.037	1.84871	394.146
2.16958	232.537	3.09178	207.258	2.21732	117.039	1.84871	394.191
2.16958	232.585	3.09178	207.28	2.21732	117.051	1.84871	394.253
2.16958	232.622	3.09178	207.3	2.21732	117.059	1.84871	394.312
2.16958	232.646	3.09178	207.335	2.21732	117.064	1.84871	394.364
2.16958	232.671	3.09178	207.365	2.21732	117.064	1.84871	394.41
2.16958	232.708	3.09178	207.397	2.21732	117.072	1.85273	394.454
2.16958	232.739	3.0958	207.429	2.22133	117.082	1.85273	394.507
2.1736	232.773	3.0958	207.469	2.22133	117.079	1.85273	394.566
2.1736	232.802	3.0958	207.51	2.22133	117.092	1.85273	394.605
2.1736	232.839	3.0958	207.543	2.22133	117.087	1.85273	394.645
2.1736	232.883	3.0958	207.572	2.22133	117.098	1.85273	394.691
2.1736	232.934	3.0958	207.601	2.22133	117.105	1.85273	394.745
2.1736	232.976	3.0958	207.623	2.22133	117.112	1.85273	394.784
2.1736	233.001	3.09981	207.664	2.22535	117.114	1.85273	394.84
2.17761	233.041	3.09981	207.706	2.22535	117.124	1.85674	394.896
2.17761	233.08	3.09981	207.729	2.22535	117.126	1.85674	394.942
2.17761	233.111	3.09981	207.774	2.22535	117.135	1.85674	395.002
2.17761	233.155	3.09981	207.817	2.22535	117.146	1.85674	395.06
2.17761	233.192	3.09981	207.838	2.22535	117.154	1.85674	395.109
2.17761	233.214	3.09981	207.885	2.22535	117.157	1.85674	395.158
2.17761	233.239	3.09981	207.912	2.22937	117.158	1.85674	395.205
2.18163	233.283	3.10383	207.954	2.22937	117.184	1.85674	395.262
2.18163	233.325	3.10383	207.977	2.22937	117.189	1.86076	395.313
2.18163	233.355	3.10383	208.019	2.22937	117.193	1.86076	395.362
2.18163	233.379	3.10383	208.062	2.22937	117.204	1.86076	395.42
2.18163	233.419	3.10383	208.096	2.22937	117.219	1.86076	395.493
2.18163	233.453	3.10383	208.111	2.22937	117.212	1.86076	395.533
2.18163	233.488	3.10383	208.132	2.23339	117.219	1.86076	395.584
2.18163	233.527	3.10785	208.18	2.23339	117.231	1.86076	395.645
2.18565	233.56	3.10785	208.214	2.23339	117.246	1.86478	395.702
2.18565	233.587	3.10785	208.251	2.23339	117.257	1.86478	395.749
2.18565	233.633	3.10785	208.281	2.23339	117.27	1.86478	395.798
2.18565	233.675	3.10785	208.331	2.23339	117.281	1.86478	395.851
2.18565	233.707	3.10785	208.362	2.23339	117.282	1.86478	395.911
2.18565	233.74	3.10785	208.398	2.23339	117.3	1.86478	395.947
2.18967	233.762	3.11187	208.426	2.23339	117.307	1.86478	395.998
2.18967	233.795	3.11187	208.462	2.23339	117.317	1.86478	396.053
2.18967	233.845	3.11187	208.51	2.2374	117.33	1.8688	396.098
2.18967	233.878	3.11187	208.533	2.2374	117.348	1.8688	396.147
2.18967	233.907	3.11187	208.579	2.2374	117.366	1.8688	396.201
2.18967	233.939	3.11187	208.603	2.2374	117.371	1.8688	396.254
2.18967	233.968	3.11187	208.643	2.2374	117.398	1.8688	396.315
2.19368	234.008	3.11588	208.663	2.2374	117.418	1.8688	396.377
2.19368	234.032	3.11588	208.7	2.2374	117.434	1.8688	396.42
2.19368	234.064	3.11588	208.753	2.24142	117.442	1.87281	396.461
2.19368	234.11	3.11588	208.778	2.24142	117.449	1.87281	396.517
2.19368	234.131	3.11588	208.806	2.24142	117.472	1.87281	396.569
2.19368	234.168	3.11588	208.831	2.24142	117.489	1.87281	396.632
2.19368	234.191	3.11588	208.86	2.24142	117.497	1.87281	396.681
2.19368	234.217	3.11588	208.898	2.24142	117.508	1.87281	396.73
2.1977	234.246	3.11588	208.92	2.24142	117.515	1.87281	396.766
2.1977	234.287	3.11588	208.947	2.24544	117.547	1.87683	396.825
2.1977	234.339	3.1199	208.995	2.24544	117.562	1.87683	396.881
2.1977	234.375	3.1199	209.039	2.24544	117.563	1.87683	396.92
2.1977	234.397	3.1199	209.071	2.24544	117.581	1.87683	396.975
2.20172	234.421	3.1199	209.117	2.24544	117.583	1.87683	397.025
2.20172	234.45	3.1199	209.155	2.24544	117.582	1.87683	397.074
2.20172	234.478	3.1199	209.195	2.24544	117.597	1.87683	397.119
2.20172	234.53	3.1199	209.235	2.24544	117.615	1.88085	397.172
2.20172	234.558	3.12392	209.272	2.24946	117.626	1.88085	397.228
2.20172	234.595	3.12392	209.316	2.24946	117.641	1.88085	397.272
2.20172	234.62	3.12392	209.345	2.24946	117.656	1.88085	397.337
2.20574	234.642	3.12392	209.384	2.24946	117.672	1.88085	397.386
2.20574	234.681	3.12392	209.42	2.24946	117.691	1.88085	397.45
2.20574	234.709	3.12392	209.454	2.24946	117.695	1.88487	397.489
2.20574	234.746	3.12392	209.491	2.24946	117.701	1.88487	397.543
2.20574	234.777	3.12392	209.526	2.25347	117.716	1.88487	397.599
2.20574	234.8	3.12794	209.565	2.25347	117.728	1.88487	397.653
2.20574	234.832	3.12794	209.606	2.25347	117.751	1.88487	397.702
2.20574	234.842	3.12794	209.651	2.25347	117.755	1.88487	397.755
2.20975	234.878	3.12794	209.701	2.25347	117.771	1.88888	397.79
2.20975	234.911	3.12794	209.74	2.25347	117.778	1.88888	397.835
2.20975	234.953	3.12794	209.768	2.25347	117.784	1.88888	397.892
2.20975	234.981	3.12794	209.804	2.25749	117.799	1.88888	397.945
2.20975	235.013	3.12794	209.843	2.25749	117.81	1.88888	397.995
2.20975	235.049	3.13195	209.879	2.25749	117.821	1.88888	398.044
2.20975	235.074	3.13195	209.922	2.25749	117.847	1.88888	398.085
2.20975	235.11	3.13195	209.962	2.25749	117.864	1.8929	398.126
2.21377	235.134	3.13195	209.992	2.25749	117.885	1.8929	398.172
2.21377	235.176	3.13195	210.028	2.26151	117.892	1.8929	398.23
2.21377	235.202	3.13195	210.066	2.26151	117.902	1.8929	398.281
2.21377	235.234	3.13195	210.105	2.26151	117.906	1.8929	398.331
2.21377	235.263	3.13597	210.141	2.26151	117.923	1.8929	398.361
2.21377	235.287	3.13597	210.186	2.26151	117.947	1.8929	398.399
2.21377	235.311	3.13597	210.233	2.26151	117.963	1.8929	398.45
2.21779	235.348	3.13597	210.264	2.26151	117.976	1.89692	398.491
2.21779	235.379	3.13597	210.311	2.26151	117.99	1.89692	398.54
2.21779	235.42	3.13597	210.352	2.26552	117.99	1.89692	398.586
2.21779	235.441	3.13999	210.4	2.26552	118.006	1.89692	398.641
2.21779	235.477	3.13999	210.426	2.26552	118.036	1.89692	398.691
2.21779	235.517	3.13999	210.467	2.26552	118.042	1.89692	398.734
2.21779	235.54	3.13999	210.511	2.26552	118.043	1.89692	398.771
2.2218	235.566	3.13999	210.558	2.26954	118.06	1.90093	398.813
2.2218	235.6	3.13999	210.592	2.26954	118.07	1.90093	398.863
2.2218	235.635	3.13999	210.617	2.26954	118.079	1.90093	398.917
2.2218	235.658	3.144	210.659	2.26954	118.098	1.90093	398.965
2.2218	235.684	3.144	210.689	2.26954	118.116	1.90093	399.014
2.2218	235.715	3.144	210.746	2.26954	118.113	1.90093	399.054
2.2218	235.744	3.144	210.779	2.26954	118.126	1.90093	399.083
2.22582	235.777	3.144	210.811	2.27356	118.138	1.90495	399.124
2.22582	235.82	3.144	210.847	2.27356	118.156	1.90495	399.18
2.22582	235.851	3.144	210.885	2.27356	118.165	1.90495	399.229
2.22582	235.868	3.14802	210.928	2.27356	118.175	1.90495	399.273
2.22582	235.888	3.14802	210.958	2.27356	118.188	1.90495	399.308
2.22582	235.919	3.14802	211.005	2.27356	118.203	1.90495	399.341
2.22582	235.95	3.14802	211.05	2.27356	118.209	1.90495	399.377
2.22582	235.972	3.14802	211.077	2.27758	118.212	1.90897	399.432
2.22984	236.001	3.15204	211.111	2.27758	118.224	1.90897	399.475
2.22984	236.032	3.15204	211.144	2.27758	118.248	1.90897	399.522
2.22984	236.079	3.15204	211.173	2.27758	118.269	1.90897	399.578
2.22984	236.123	3.15204	211.214	2.27758	118.287	1.90897	399.633
2.22984	236.15	3.15204	211.24	2.27758	118.288	1.90897	399.666
2.22984	236.166	3.15204	211.269	2.27758	118.303	1.90897	399.701
2.22984	236.197	3.15204	211.299	2.27758	118.318	1.91299	399.752
2.22984	236.227	3.15204	211.318	2.28159	118.325	1.91299	399.802
2.23386	236.264	3.15606	211.364	2.28159	118.351	1.91299	399.849
2.23386	236.294	3.15606	211.409	2.28159	118.366	1.91299	399.885
2.23386	236.326	3.15606	211.44	2.28159	118.383	1.91299	399.935
2.23386	236.37	3.15606	211.483	2.28159	118.386	1.91299	399.974
2.23386	236.413	3.15606	211.531	2.28159	118.397	1.91299	400.007
2.23386	236.445	3.15606	211.572	2.28159	118.424	1.917	400.042
2.23386	236.469	3.15606	211.588	2.28561	118.447	1.917	400.081
2.23386	236.494	3.16007	211.631	2.28561	118.457	1.917	400.135
2.23787	236.527	3.16007	211.666	2.28561	118.459	1.917	400.177
2.23787	236.556	3.16007	211.704	2.28561	118.479	1.917	400.202
2.23787	236.597	3.16007	211.75	2.28561	118.504	1.917	400.235
2.23787	236.623	3.16007	211.792	2.28561	118.52	1.917	400.271
2.23787	236.645	3.16007	211.807	2.28561	118.531	1.917	400.31
2.23787	236.671	3.16007	211.832	2.28963	118.562	1.917	400.357
2.23787	236.723	3.16409	211.865	2.28963	118.576	1.917	400.416
2.24189	236.754	3.16409	211.905	2.28963	118.583	1.92102	400.456
2.24189	236.79	3.16409	211.947	2.28963	118.612	1.92102	400.502
2.24189	236.815	3.16409	211.973	2.28963	118.619	1.92102	400.552
2.24189	236.845	3.16409	212.006	2.28963	118.637	1.92102	400.607
2.24189	236.882	3.16409	212.037	2.28963	118.651	1.92102	400.664
2.24189	236.931	3.16409	212.057	2.29365	118.664	1.92102	400.712
2.24189	236.949	3.16811	212.1	2.29365	118.681	1.92102	400.75
2.24189	236.973	3.16811	212.136	2.29365	118.699	1.92504	400.796
2.24591	237.016	3.16811	212.167	2.29365	118.724	1.92504	400.835
2.24591	237.042	3.16811	212.202	2.29365	118.73	1.92504	400.886
2.24591	237.078	3.16811	212.235	2.29365	118.739	1.92504	400.941
2.24591	237.118	3.16811	212.276	2.29365	118.757	1.92504	400.982
2.24591	237.152	3.16811	212.299	2.29766	118.773	1.92504	401.024
2.24591	237.172	3.17213	212.331	2.29766	118.787	1.92504	401.075
2.24591	237.202	3.17213	212.378	2.29766	118.807	1.92906	401.121
2.24993	237.234	3.17213	212.415	2.29766	118.841	1.92906	401.161
2.24993	237.271	3.17213	212.448	2.29766	118.858	1.92906	401.209
2.24993	237.305	3.17213	212.476	2.29766	118.867	1.92906	401.269
2.24993	237.349	3.17213	212.507	2.29766	118.882	1.92906	401.305
2.24993	237.39	3.17213	212.535	2.29766	118.899	1.92906	401.331
2.24993	237.421	3.17213	212.571	2.29766	118.919	1.92906	401.379
2.24993	237.453	3.17614	212.598	2.30168	118.942	1.92906	401.435
2.25394	237.476	3.17614	212.651	2.30168	118.969	1.93307	401.479
2.25394	237.508	3.17614	212.68	2.30168	118.988	1.93307	401.528
2.25394	237.554	3.17614	212.713	2.30168	119.017	1.93307	401.587
2.25394	237.589	3.17614	212.753	2.30168	119.048	1.93307	401.636
2.25394	237.625	3.17614	212.806	2.30168	119.057	1.93307	401.672
2.25394	237.659	3.18016	212.826	2.30168	119.075	1.93307	401.707
2.25394	237.701	3.18016	212.846	2.3057	119.089	1.93307	401.756
2.25796	237.731	3.18016	212.888	2.3057	119.116	1.93709	401.799
2.25796	237.752	3.18016	212.932	2.3057	119.152	1.93709	401.85
2.25796	237.778	3.18016	212.969	2.3057	119.173	1.93709	401.9
2.25796	237.823	3.18016	213.001	2.3057	119.189	1.93709	401.949
2.25796	237.85	3.18016	213.03	2.3057	119.204	1.93709	401.992
2.25796	237.879	3.18016	213.057	2.3057	119.226	1.93709	402.033
2.25796	237.908	3.18016	213.095	2.30972	119.252	1.93709	402.069
2.26198	237.942	3.18418	213.122	2.30972	119.268	1.94111	402.105
2.26198	237.971	3.18418	213.155	2.30972	119.291	1.94111	402.154
2.26198	237.997	3.18418	213.194	2.30972	119.314	1.94111	402.201
2.26198	238.035	3.18418	213.237	2.30972	119.327	1.94111	402.255
2.26198	238.086	3.18418	213.289	2.30972	119.341	1.94111	402.309
2.26198	238.112	3.18418	213.321	2.30972	119.367	1.94111	402.361
2.266	238.148	3.18418	213.351	2.30972	119.39	1.94111	402.401
2.266	238.174	3.1882	213.384	2.31373	119.405	1.94513	402.438
2.266	238.216	3.1882	213.43	2.31373	119.422	1.94513	402.48
2.266	238.235	3.1882	213.462	2.31373	119.451	1.94513	402.535
2.266	238.269	3.1882	213.499	2.31373	119.482	1.94513	402.586
2.266	238.298	3.1882	213.528	2.31373	119.511	1.94513	402.629
2.266	238.322	3.1882	213.558	2.31373	119.517	1.94513	402.666
2.27001	238.365	3.1882	213.587	2.31373	119.55	1.94513	402.7
2.27001	238.4	3.1882	213.614	2.31775	119.557	1.94914	402.738
2.27001	238.437	3.19221	213.665	2.31775	119.573	1.94914	402.798
2.27001	238.461	3.19221	213.684	2.31775	119.609	1.94914	402.839
2.27001	238.492	3.19221	213.726	2.31775	119.621	1.94914	402.875
2.27001	238.51	3.19221	213.777	2.31775	119.642	1.94914	402.913
2.27001	238.535	3.19221	213.808	2.31775	119.658	1.95316	402.946
2.27001	238.573	3.19221	213.851	2.32177	119.67	1.95316	402.989
2.27403	238.595	3.19221	213.879	2.32177	119.709	1.95316	403.029
2.27403	238.628	3.19623	213.921	2.32177	119.723	1.95316	403.068
2.27403	238.661	3.19623	213.958	2.32177	119.746	1.95316	403.106
2.27403	238.71	3.19623	214.006	2.32177	119.747	1.95316	403.138
2.27403	238.749	3.19623	214.034	2.32177	119.764	1.95316	403.179
2.27403	238.781	3.19623	214.068	2.32177	119.788	1.95718	403.214
2.27403	238.812	3.19623	214.093	2.32578	119.812	1.95718	403.243
2.27805	238.841	3.19623	214.138	2.32578	119.832	1.95718	403.296
2.27805	238.884	3.19623	214.16	2.32578	119.846	1.95718	403.328
2.27805	238.914	3.20025	214.205	2.32578	119.872	1.95718	403.363
2.27805	238.94	3.20025	214.246	2.32578	119.899	1.95718	403.388
2.27805	238.965	3.20025	214.284	2.32578	119.92	1.95718	403.42
2.27805	238.995	3.20025	214.325	2.32578	119.931	1.95718	403.465
2.27805	239.022	3.20025	214.367	2.3298	119.958	1.9612	403.491
2.28207	239.068	3.20025	214.406	2.3298	119.977	1.9612	403.529
2.28207	239.089	3.20427	214.432	2.3298	119.99	1.9612	403.579
2.28207	239.12	3.20427	214.465	2.3298	120.007	1.9612	403.616
2.28207	239.152	3.20427	214.512	2.3298	120.027	1.9612	403.656
2.28207	239.167	3.20427	214.551	2.3298	120.044	1.9612	403.683
2.28207	239.184	3.20427	214.586	2.33382	120.064	1.9612	403.712
2.28207	239.213	3.20427	214.619	2.33382	120.081	1.9612	403.751
2.28608	239.252	3.20427	214.646	2.33382	120.105	1.96521	403.786
2.28608	239.278	3.20828	214.687	2.33382	120.134	1.96521	403.821
2.28608	239.318	3.20828	214.716	2.33382	120.149	1.96521	403.874
2.28608	239.349	3.20828	214.753	2.33382	120.154	1.96521	403.915
2.28608	239.385	3.20828	214.794	2.33382	120.159	1.96521	403.954
2.28608	239.409	3.20828	214.835	2.33784	120.188	1.96521	403.997
2.28608	239.437	3.20828	214.865	2.33784	120.213	1.96521	404.039
2.2901	239.47	3.20828	214.89	2.33784	120.237	1.96923	404.079
2.2901	239.505	3.2123	214.934	2.33784	120.246	1.96923	404.112
2.2901	239.533	3.2123	214.962	2.33784	120.259	1.96923	404.152
2.2901	239.556	3.2123	214.993	2.33784	120.279	1.96923	404.204
2.2901	239.584	3.2123	215.024	2.33784	120.299	1.96923	404.241
2.2901	239.612	3.2123	215.062	2.34185	120.307	1.96923	404.265
2.2901	239.638	3.21632	215.095	2.34185	120.324	1.96923	404.295
2.29412	239.665	3.21632	215.123	2.34185	120.342	1.97325	404.338
2.29412	239.702	3.21632	215.155	2.34185	120.369	1.97325	404.387
2.29412	239.731	3.21632	215.192	2.34185	120.396	1.97325	404.427
2.29412	239.759	3.21632	215.221	2.34185	120.407	1.97325	404.457
2.29412	239.782	3.21632	215.248	2.34185	120.422	1.97325	404.48
2.29412	239.795	3.21632	215.274	2.34587	120.425	1.97325	404.516
2.29412	239.817	3.22033	215.308	2.34587	120.445	1.97325	404.55
2.29412	239.85	3.22033	215.343	2.34587	120.476	1.97726	404.604
2.29412	239.874	3.22033	215.373	2.34587	120.494	1.97726	404.642
2.29813	239.909	3.22033	215.408	2.34587	120.512	1.97726	404.667
2.29813	239.937	3.22033	215.427	2.34587	120.527	1.97726	404.716
2.29813	239.967	3.22033	215.446	2.34587	120.539	1.97726	404.763
2.29813	239.998	3.22033	215.475	2.34989	120.545	1.97726	404.797
2.29813	240.035	3.22033	215.499	2.34989	120.571	1.97726	404.831
2.29813	240.057	3.22435	215.537	2.34989	120.597	1.98128	404.864
2.29813	240.087	3.22435	215.583	2.34989	120.61	1.98128	404.903
2.30215	240.114	3.22435	215.608	2.34989	120.624	1.98128	404.952
2.30215	240.14	3.22435	215.636	2.34989	120.633	1.98128	404.987
2.30215	240.177	3.22435	215.662	2.34989	120.647	1.98128	405.029
2.30215	240.205	3.22435	215.689	2.35391	120.667	1.98128	405.05
2.30215	240.251	3.22435	215.719	2.35391	120.692	1.98128	405.074
2.30215	240.283	3.22435	215.753	2.35391	120.701	1.98128	405.113
2.30215	240.304	3.22837	215.798	2.35391	120.717	1.98128	405.163
2.30215	240.339	3.22837	215.817	2.35391	120.743	1.9853	405.202
2.30617	240.369	3.22837	215.847	2.35391	120.766	1.9853	405.236
2.30617	240.406	3.22837	215.879	2.35391	120.777	1.9853	405.288
2.30617	240.432	3.22837	215.926	2.35391	120.781	1.9853	405.332
2.30617	240.465	3.22837	215.962	2.35792	120.806	1.9853	405.375
2.30617	240.492	3.23239	215.984	2.35792	120.819	1.9853	405.398
2.30617	240.507	3.23239	216.008	2.35792	120.837	1.9853	405.44
2.30617	240.529	3.23239	216.04	2.35792	120.856	1.98932	405.48
2.30617	240.559	3.23239	216.078	2.35792	120.86	1.98932	405.52
2.31019	240.596	3.23239	216.122	2.35792	120.871	1.98932	405.561
2.31019	240.641	3.23239	216.15	2.35792	120.891	1.98932	405.596
2.31019	240.681	3.23239	216.179	2.36194	120.907	1.98932	405.637
2.31019	240.716	3.23239	216.203	2.36194	120.939	1.98932	405.67
2.31019	240.734	3.2364	216.225	2.36194	120.946	1.98932	405.699
2.31019	240.765	3.2364	216.264	2.36194	120.972	1.98932	405.752
2.31019	240.796	3.2364	216.296	2.36194	120.991	1.99333	405.79
2.3142	240.832	3.2364	216.325	2.36194	121.013	1.99333	405.812
2.3142	240.861	3.2364	216.349	2.36194	121.034	1.99333	405.873
2.3142	240.893	3.2364	216.375	2.36194	121.049	1.99333	405.921
2.3142	240.933	3.2364	216.409	2.36596	121.064	1.99333	405.95
2.3142	240.955	3.24042	216.432	2.36596	121.081	1.99333	405.987
2.3142	240.98	3.24042	216.471	2.36596	121.096	1.99333	406.025
2.3142	241.014	3.24042	216.504	2.36596	121.105	1.99333	406.072
2.31822	241.039	3.24042	216.525	2.36596	121.123	1.99735	406.109
2.31822	241.073	3.24042	216.576	2.36596	121.139	1.99735	406.149
2.31822	241.108	3.24042	216.611	2.36596	121.149	1.99735	406.201
2.31822	241.14	3.24042	216.631	2.36596	121.162	1.99735	406.25
2.31822	241.179	3.24444	216.659	2.36998	121.19	1.99735	406.3
2.31822	241.206	3.24444	216.68	2.36998	121.209	1.99735	406.338
2.31822	241.244	3.24444	216.716	2.36998	121.238	1.99735	406.38
2.32224	241.277	3.24444	216.756	2.36998	121.251	2.00137	406.414
2.32224	241.314	3.24444	216.794	2.36998	121.264	2.00137	406.463
2.32224	241.355	3.24444	216.814	2.36998	121.28	2.00137	406.508
2.32224	241.382	3.24444	216.838	2.36998	121.303	2.00137	406.553
2.32224	241.406	3.24444	216.868	2.37399	121.318	2.00137	406.611
2.32224	241.433	3.24444	216.902	2.37399	121.318	2.00137	406.632
2.32626	241.462	3.24846	216.926	2.37399	121.349	2.00137	406.671
2.32626	241.49	3.24846	216.951	2.37399	121.366	2.00539	406.72
2.32626	241.527	3.24846	216.994	2.37399	121.384	2.00539	406.769
2.32626	241.56	3.24846	217.031	2.37399	121.392	2.00539	406.807
2.32626	241.579	3.24846	217.065	2.37399	121.409	2.00539	406.847
2.32626	241.608	3.24846	217.095	2.37399	121.422	2.00539	406.881
2.33027	241.649	3.24846	217.113	2.37801	121.443	2.00539	406.911
2.33027	241.665	3.25247	217.139	2.37801	121.46	2.00539	406.952
2.33027	241.694	3.25247	217.183	2.37801	121.487	2.0094	406.997
2.33027	241.725	3.25247	217.209	2.37801	121.513	2.0094	407.047
2.33027	241.749	3.25247	217.243	2.37801	121.531	2.0094	407.088
2.33027	241.778	3.25247	217.264	2.37801	121.534	2.0094	407.139
2.33027	241.793	3.25247	217.299	2.37801	121.549	2.0094	407.18
2.33027	241.816	3.25247	217.326	2.38203	121.567	2.0094	407.222
2.33429	241.854	3.25247	217.367	2.38203	121.597	2.0094	407.263
2.33429	241.878	3.25649	217.389	2.38203	121.614	2.01342	407.302
2.33429	241.911	3.25649	217.42	2.38203	121.632	2.01342	407.34
2.33429	241.935	3.25649	217.463	2.38203	121.647	2.01342	407.397
2.33429	241.973	3.25649	217.501	2.38203	121.659	2.01342	407.439
2.33429	242.017	3.25649	217.539	2.38203	121.669	2.01342	407.482
2.33429	242.032	3.25649	217.566	2.38605	121.693	2.01342	407.516
2.33831	242.063	3.25649	217.591	2.38605	121.702	2.01744	407.549
2.33831	242.089	3.26051	217.617	2.38605	121.722	2.01744	407.593
2.33831	242.124	3.26051	217.656	2.38605	121.745	2.01744	407.634
2.33831	242.16	3.26051	217.687	2.38605	121.778	2.01744	407.69
2.33831	242.183	3.26051	217.713	2.38605	121.789	2.01744	407.726
2.33831	242.206	3.26051	217.738	2.39006	121.804	2.01744	407.745
2.33831	242.22	3.26051	217.764	2.39006	121.815	2.01744	407.791
2.33831	242.253	3.26051	217.797	2.39006	121.832	2.02146	407.83
2.34233	242.287	3.26051	217.833	2.39006	121.851	2.02146	407.869
2.34233	242.308	3.26453	217.861	2.39006	121.872	2.02146	407.892
2.34233	242.344	3.26453	217.889	2.39006	121.886	2.02146	407.938
2.34233	242.379	3.26453	217.921	2.39006	121.905	2.02146	407.968
2.34233	242.412	3.26453	217.965	2.39408	121.922	2.02146	408.002
2.34233	242.438	3.26453	218.005	2.39408	121.936	2.02146	408.041
2.34233	242.447	3.26453	218.027	2.39408	121.951	2.02146	408.091
2.34634	242.479	3.26453	218.057	2.39408	121.97	2.02547	408.12
2.34634	242.511	3.26854	218.083	2.39408	121.973	2.02547	408.148
2.34634	242.56	3.26854	218.125	2.39408	121.989	2.02547	408.206
2.34634	242.593	3.26854	218.174	2.3981	122.008	2.02547	408.254
2.34634	242.619	3.26854	218.205	2.3981	122.02	2.02547	408.312
2.34634	242.631	3.26854	218.23	2.3981	122.042	2.02547	408.333
2.34634	242.647	3.26854	218.246	2.3981	122.052	2.02547	408.364
2.35036	242.671	3.26854	218.28	2.3981	122.065	2.02547	408.406
2.35036	242.707	3.27256	218.309	2.3981	122.079	2.02949	408.44
2.35036	242.74	3.27256	218.346	2.3981	122.088	2.02949	408.489
2.35036	242.772	3.27256	218.374	2.40211	122.108	2.02949	408.535
2.35036	242.781	3.27256	218.405	2.40211	122.128	2.02949	408.571
2.35036	242.809	3.27256	218.46	2.40211	122.148	2.02949	408.63
2.35036	242.836	3.27256	218.491	2.40211	122.157	2.02949	408.676
2.35438	242.862	3.27256	218.518	2.40211	122.158	2.02949	408.712
2.35438	242.897	3.27658	218.55	2.40211	122.167	2.03351	408.736
2.35438	242.927	3.27658	218.592	2.40211	122.186	2.03351	408.778
2.35438	242.969	3.27658	218.621	2.40613	122.195	2.03351	408.833
2.35438	242.992	3.27658	218.65	2.41015	121.786	2.03351	408.875
2.35438	243.032	3.27658	218.685	2.41015	120.441	2.03351	408.915
2.35438	243.054	3.28059	218.715	2.41015	119.863	2.03351	408.951
2.35839	243.061	3.28059	218.741	2.41417	119.614	2.03752	408.993
2.35839	243.084	3.28059	218.766	2.41417	119.425	2.03752	409.022
2.35839	243.116	3.28059	218.798	2.41417	119.291	2.03752	409.074
2.35839	243.145	3.28059	218.832	2.41417	119.146	2.03752	409.11
2.35839	243.18	3.28059	218.873	2.41818	119.073	2.03752	409.155
2.35839	243.195	3.28059	218.895	2.41818	118.964	2.03752	409.188
2.35839	243.218	3.28461	218.916	2.41818	118.908	2.03752	409.223
2.35839	243.243	3.28461	218.943	2.41818	118.844	2.03752	409.261
2.35839	243.272	3.28461	218.972	2.41818	118.784	2.04154	409.301
2.36241	243.31	3.28461	219.009	2.41818	118.735	2.04154	409.335
2.36241	243.342	3.28461	219.035	2.4222	118.672	2.04154	409.375
2.36241	243.381	3.28461	219.06	2.4222	118.63	2.04154	409.429
2.36241	243.408	3.28461	219.085	2.4222	118.613	2.04154	409.474
2.36241	243.434	3.28461	219.107	2.4222	118.584	2.04154	409.522
2.36241	243.454	3.28863	219.133	2.4222	118.542	2.04154	409.558
2.36241	243.48	3.28863	219.175	2.4222	118.523	2.04556	409.594
2.36643	243.506	3.28863	219.193	2.4222	118.491	2.04556	409.628
2.36643	243.532	3.28863	219.228	2.4222	118.468	2.04556	409.666
2.36643	243.565	3.28863	219.274	2.4222	118.458	2.04556	409.721
2.36643	243.596	3.28863	219.3	2.42622	118.44	2.04556	409.761
2.36643	243.617	3.28863	219.324	2.42622	118.433	2.04556	409.784
2.36643	243.645	3.29265	219.347	2.42622	118.427	2.04556	409.815
2.36643	243.666	3.29265	219.385	2.42622	118.41	2.04556	409.866
2.36643	243.698	3.29265	219.418	2.42622	118.407	2.04556	409.917
2.37045	243.72	3.29265	219.442	2.42622	118.39	2.04958	409.952
2.37045	243.754	3.29265	219.479	2.42622	118.391	2.04958	409.993
2.37045	243.797	3.29265	219.497	2.42622	118.384	2.04958	410.03
2.37045	243.83	3.29265	219.515	2.42622	118.368	2.04958	410.078
2.37045	243.852	3.29265	219.54	2.43024	118.372	2.04958	410.121
2.37045	243.877	3.29666	219.577	2.43024	118.377	2.04958	410.158
2.37045	243.898	3.29666	219.595	2.43024	118.365	2.04958	410.196
2.37446	243.926	3.29666	219.633	2.43024	118.374	2.05359	410.242
2.37446	243.96	3.29666	219.672	2.43024	118.373	2.05359	410.285
2.37446	243.994	3.29666	219.701	2.43024	118.363	2.05359	410.333
2.37446	244.032	3.29666	219.736	2.43024	118.365	2.05359	410.38
2.37446	244.047	3.29666	219.758	2.43024	118.366	2.05359	410.414
2.37446	244.074	3.30068	219.792	2.43024	118.366	2.05359	410.453
2.37446	244.098	3.30068	219.821	2.43024	118.375	2.05359	410.49
2.37848	244.126	3.30068	219.859	2.43024	118.381	2.05359	410.53
2.37848	244.159	3.30068	219.891	2.43425	118.391	2.05761	410.563
2.37848	244.195	3.30068	219.911	2.43425	118.41	2.05761	410.609
2.37848	244.225	3.30068	219.93	2.43425	118.42	2.05761	410.669
2.37848	244.258	3.30068	219.957	2.43425	118.433	2.05761	410.713
2.37848	244.29	3.3047	219.986	2.43425	118.443	2.05761	410.758
2.37848	244.322	3.3047	220.021	2.43425	118.447	2.05761	410.796
2.3825	244.346	3.3047	220.047	2.43425	118.45	2.05761	410.842
2.3825	244.374	3.3047	220.076	2.43425	118.465	2.06163	410.879
2.3825	244.4	3.3047	220.099	2.43425	118.476	2.06163	410.915
2.3825	244.426	3.3047	220.116	2.43827	118.482	2.06163	410.97
2.3825	244.46	3.3047	220.15	2.43827	118.504	2.06163	411.016
2.3825	244.482	3.30872	220.171	2.43827	118.515	2.06163	411.053
2.3825	244.518	3.30872	220.202	2.43827	118.526	2.06163	411.099
2.38652	244.546	3.30872	220.236	2.43827	118.537	2.06163	411.139
2.38652	244.579	3.30872	220.259	2.43827	118.552	2.06565	411.168
2.38652	244.607	3.30872	220.302	2.43827	118.555	2.06565	411.209
2.38652	244.625	3.30872	220.336	2.43827	118.568	2.06565	411.262
2.38652	244.647	3.30872	220.352	2.43827	118.586	2.06565	411.32
2.38652	244.672	3.30872	220.373	2.43827	118.587	2.06565	411.358
2.38652	244.7	3.30872	220.41	2.43827	118.602	2.06565	411.396
2.39053	244.727	3.31273	220.444	2.44229	118.619	2.06565	411.446
2.39053	244.748	3.31273	220.464	2.44229	118.646	2.06966	411.475
2.39053	244.774	3.31273	220.504	2.44229	118.678	2.06966	411.526
2.39053	244.807	3.31273	220.531	2.44229	118.7	2.06966	411.57
2.39053	244.838	3.31273	220.579	2.44229	118.719	2.06966	411.617
2.39053	244.871	3.31273	220.603	2.44229	118.735	2.06966	411.662
2.39455	244.903	3.31273	220.627	2.44229	118.751	2.06966	411.689
2.39455	244.926	3.31675	220.657	2.44229	118.762	2.06966	411.727
2.39455	244.943	3.31675	220.693	2.44229	118.769	2.07368	411.772
2.39455	244.978	3.31675	220.73	2.44229	118.793	2.07368	411.811
2.39455	245.01	3.31675	220.751	2.44229	118.814	2.07368	411.852
2.39455	245.037	3.31675	220.785	2.44631	118.838	2.07368	411.9
2.39455	245.058	3.31675	220.796	2.44631	118.855	2.07368	411.926
2.39857	245.073	3.31675	220.829	2.44631	118.885	2.07368	411.96
2.39857	245.104	3.32077	220.868	2.44631	118.91	2.07368	412.003
2.39857	245.14	3.32077	220.901	2.44631	118.928	2.0777	412.048
2.39857	245.167	3.32077	220.936	2.44631	118.943	2.0777	412.087
2.39857	245.185	3.32077	220.947	2.44631	118.958	2.0777	412.136
2.39857	245.203	3.32077	220.98	2.44631	118.983	2.0777	412.18
2.39857	245.228	3.32077	221.008	2.45032	119.001	2.0777	412.232
2.40259	245.254	3.32077	221.024	2.45032	119.024	2.08172	412.283
2.40259	245.275	3.32077	221.056	2.45032	119.055	2.08172	412.313
2.40259	245.301	3.32479	221.093	2.45032	119.088	2.08172	412.341
2.40259	245.325	3.32479	221.124	2.45032	119.109	2.08172	412.373
2.40259	245.339	3.32479	221.159	2.45032	119.124	2.08172	412.394
2.40259	245.356	3.32479	221.18	2.45032	119.14	2.08172	412.424
2.40259	245.373	3.32479	221.208	2.45032	119.17	2.08172	412.464
2.40259	245.401	3.32479	221.239	2.45032	119.183	2.08172	412.502
2.4066	245.428	3.32479	221.276	2.45032	119.213	2.08573	412.531
2.4066	245.451	3.32479	221.306	2.45434	119.238	2.08573	412.577
2.4066	245.481	3.3288	221.337	2.45434	119.272	2.08573	412.615
2.4066	245.51	3.3288	221.36	2.45434	119.297	2.08573	412.67
2.4066	245.537	3.3288	221.39	2.45434	119.312	2.08573	412.699
2.4066	245.558	3.3288	221.426	2.45434	119.33	2.08573	412.717
2.4066	245.572	3.3288	221.47	2.45434	119.346	2.08573	412.741
2.41062	245.592	3.3288	221.511	2.45434	119.375	2.08975	412.793
2.41062	245.613	3.33282	221.518	2.45434	119.41	2.08975	412.837
2.41062	245.639	3.33282	221.544	2.45836	119.432	2.08975	412.871
2.41062	245.663	3.33282	221.587	2.45836	119.459	2.08975	412.914
2.41062	245.685	3.33282	221.621	2.45836	119.488	2.08975	412.945
2.41062	245.697	3.33282	221.651	2.45836	119.514	2.08975	412.959
2.41062	245.724	3.33282	221.691	2.45836	119.534	2.08975	413.001
2.41464	245.75	3.33282	221.713	2.45836	119.555	2.09377	413.041
2.41464	245.773	3.33684	221.741	2.45836	119.581	2.09377	413.062
2.41464	245.804	3.33684	221.781	2.46237	119.611	2.09377	413.103
2.41464	245.836	3.33684	221.809	2.46237	119.63	2.09377	413.143
2.41464	245.855	3.33684	221.84	2.46237	119.652	2.09377	413.186
2.41464	245.875	3.33684	221.867	2.46237	119.666	2.09377	413.232
2.41464	245.91	3.33684	221.904	2.46237	119.687	2.09377	413.254
2.41464	245.93	3.33684	221.925	2.46237	119.706	2.09377	413.285
2.41866	245.951	3.33684	221.952	2.46237	119.732	2.09779	413.312
2.41866	245.979	3.34086	221.97	2.46237	119.764	2.09779	413.35
2.41866	246.01	3.34086	222.001	2.46237	119.79	2.09779	413.394
2.41866	246.033	3.34086	222.03	2.46639	119.811	2.09779	413.426
2.41866	246.053	3.34086	222.069	2.46639	119.841	2.09779	413.454
2.41866	246.063	3.34086	222.116	2.46639	119.874	2.09779	413.487
2.41866	246.076	3.34487	222.142	2.46639	119.902	2.09779	413.519
2.42267	246.108	3.34487	222.175	2.46639	119.924	2.1018	413.55
2.42267	246.143	3.34487	222.203	2.46639	119.937	2.1018	413.58
2.42267	246.154	3.34487	222.219	2.46639	119.979	2.1018	413.632
2.42267	246.192	3.34487	222.241	2.46639	120.013	2.1018	413.684
2.42267	246.222	3.34487	222.259	2.46639	120.025	2.1018	413.726
2.42267	246.247	3.34487	222.29	2.47041	120.051	2.1018	413.75
2.42267	246.263	3.34487	222.307	2.47041	120.092	2.1018	413.778
[truncated: 12,958 more rows]
